# Supplementary material for: Transcriptome Analysis of Monocytes and Fibroblasts Provides Insights Into the Molecular Features of Periodontal Ehlers-Danlos Syndrome
Source: Front Genet. 2022 Apr 28;13:834928. doi: 10.3389/fgene.2022.834928 (PMC9095904; doi:10.3389/fgene.2022.834928)
Supplement: Supplementary file 1 [file DataSheet4.CSV]

ID	Description	NES	p.adjust	qvalues
GO:0002237	response to molecule of bacterial origin	2.597307687	1.04E-19	7.61E-20
GO:0032496	response to lipopolysaccharide	2.587580823	4.81E-19	3.52E-19
GO:0009617	response to bacterium	2.25350206	5.17E-15	3.79E-15
GO:0071222	cellular response to lipopolysaccharide	2.597821013	5.17E-15	3.79E-15
GO:0071219	cellular response to molecule of bacterial origin	2.573944465	5.53E-15	4.05E-15
GO:0071216	cellular response to biotic stimulus	2.528115055	2.11E-14	1.55E-14
GO:0006935	chemotaxis	2.250476375	2.27E-14	1.66E-14
GO:0042330	taxis	2.253664151	2.86E-14	2.09E-14
GO:0050727	regulation of inflammatory response	2.367093972	6.07E-13	4.45E-13
GO:0060326	cell chemotaxis	2.390147348	2.86E-12	2.09E-12
GO:0002274	myeloid leukocyte activation	2.389860517	1.40E-11	1.02E-11
GO:0050900	leukocyte migration	2.253080066	1.45E-11	1.06E-11
GO:0001525	angiogenesis	2.18029709	1.45E-11	1.06E-11
GO:0030595	leukocyte chemotaxis	2.381691678	3.96E-11	2.90E-11
GO:1901342	regulation of vasculature development	2.312910307	2.79E-10	2.04E-10
GO:0045765	regulation of angiogenesis	2.295400135	3.76E-10	2.75E-10
GO:0097529	myeloid leukocyte migration	2.367938335	4.91E-10	3.60E-10
GO:0045766	positive regulation of angiogenesis	2.441992832	6.22E-10	4.56E-10
GO:1904018	positive regulation of vasculature development	2.441992832	6.22E-10	4.56E-10
GO:0050829	defense response to Gram-negative bacterium	2.571570444	1.40E-09	1.03E-09
GO:0002526	acute inflammatory response	2.451392433	1.39E-08	1.02E-08
GO:0097530	granulocyte migration	2.326196944	5.35E-08	3.92E-08
GO:0002573	myeloid leukocyte differentiation	2.208040975	5.35E-08	3.92E-08
GO:0030198	extracellular matrix organization	2.223921373	5.35E-08	3.92E-08
GO:0043062	extracellular structure organization	2.223921373	5.35E-08	3.92E-08
GO:1990266	neutrophil migration	2.346852595	7.59E-08	5.56E-08
GO:0045229	external encapsulating structure organization	2.215979591	1.47E-07	1.08E-07
GO:0071347	cellular response to interleukin-1	2.342761237	3.35E-07	2.46E-07
GO:0071706	tumor necrosis factor superfamily cytokine production	2.208748223	3.61E-07	2.65E-07
GO:1903555	regulation of tumor necrosis factor superfamily cytokine production	2.208748223	3.61E-07	2.65E-07
GO:0071621	granulocyte chemotaxis	2.305403974	3.82E-07	2.80E-07
GO:0050729	positive regulation of inflammatory response	2.264210418	3.82E-07	2.80E-07
GO:0070555	response to interleukin-1	2.26381945	6.25E-07	4.58E-07
GO:0001890	placenta development	2.262490055	6.45E-07	4.72E-07
GO:0032640	tumor necrosis factor production	2.187060624	7.07E-07	5.18E-07
GO:0032680	regulation of tumor necrosis factor production	2.187060624	7.07E-07	5.18E-07
GO:0010951	negative regulation of endopeptidase activity	2.166818363	1.07E-06	7.87E-07
GO:0050920	regulation of chemotaxis	2.134828006	1.09E-06	8.00E-07
GO:0010466	negative regulation of peptidase activity	2.173323393	1.28E-06	9.36E-07
GO:0030593	neutrophil chemotaxis	2.280056386	1.65E-06	1.21E-06
GO:0050832	defense response to fungus	2.375003588	1.93E-06	1.42E-06
GO:0009620	response to fungus	2.371491081	2.27E-06	1.66E-06
GO:0050730	regulation of peptidyl-tyrosine phosphorylation	2.062592314	2.42E-06	1.78E-06
GO:0006953	acute-phase response	2.388534129	2.52E-06	1.85E-06
GO:0070098	chemokine-mediated signaling pathway	2.259507298	2.81E-06	2.06E-06
GO:0050731	positive regulation of peptidyl-tyrosine phosphorylation	2.102391491	3.39E-06	2.48E-06
GO:0032602	chemokine production	2.241810294	4.11E-06	3.01E-06
GO:0002822	regulation of adaptive immune response based on somatic recombination of immune receptors built from immunoglobulin superfamily domains	2.099949662	4.17E-06	3.06E-06
GO:1990868	response to chemokine	2.235223598	4.20E-06	3.08E-06
GO:1990869	cellular response to chemokine	2.235223598	4.20E-06	3.08E-06
GO:0042742	defense response to bacterium	2.076391425	4.58E-06	3.36E-06
GO:0043491	protein kinase B signaling	2.066183905	4.65E-06	3.41E-06
GO:0030316	osteoclast differentiation	2.20901813	5.78E-06	4.24E-06
GO:0042116	macrophage activation	2.212030525	5.98E-06	4.38E-06
GO:1902106	negative regulation of leukocyte differentiation	2.219634563	6.06E-06	4.44E-06
GO:0032760	positive regulation of tumor necrosis factor production	2.172451174	6.97E-06	5.11E-06
GO:1903707	negative regulation of hemopoiesis	2.211060654	7.53E-06	5.52E-06
GO:0071674	mononuclear cell migration	2.0709244	7.61E-06	5.58E-06
GO:0032642	regulation of chemokine production	2.209379844	7.61E-06	5.58E-06
GO:0002446	neutrophil mediated immunity	2.349701314	7.61E-06	5.58E-06
GO:1903557	positive regulation of tumor necrosis factor superfamily cytokine production	2.197472524	8.91E-06	6.53E-06
GO:0050728	negative regulation of inflammatory response	2.128125192	1.12E-05	8.18E-06
GO:0061844	antimicrobial humoral immune response mediated by antimicrobial peptide	2.303725076	1.12E-05	8.18E-06
GO:0019730	antimicrobial humoral response	2.226934271	1.12E-05	8.20E-06
GO:0051897	positive regulation of protein kinase B signaling	2.196817335	1.43E-05	1.05E-05
GO:0002819	regulation of adaptive immune response	2.026197359	1.48E-05	1.08E-05
GO:0002675	positive regulation of acute inflammatory response	2.261981439	1.62E-05	1.19E-05
GO:0003158	endothelium development	2.137555928	1.79E-05	1.31E-05
GO:0032963	collagen metabolic process	2.188550759	2.18E-05	1.60E-05
GO:0002444	myeloid leukocyte mediated immunity	2.125127733	2.28E-05	1.67E-05
GO:0031640	killing of cells of other organism	2.270612817	2.44E-05	1.79E-05
GO:0051873	killing by host of symbiont cells	2.266145038	2.44E-05	1.79E-05
GO:0051883	killing of cells in other organism involved in symbiotic interaction	2.266145038	2.44E-05	1.79E-05
GO:0042119	neutrophil activation	2.26636768	2.49E-05	1.83E-05
GO:0022617	extracellular matrix disassembly	2.245568483	2.64E-05	1.93E-05
GO:0036230	granulocyte activation	2.27037534	2.72E-05	2.00E-05
GO:0038061	NIK/NF-kappaB signaling	2.019228376	2.98E-05	2.18E-05
GO:0045446	endothelial cell differentiation	2.128013366	3.65E-05	2.67E-05
GO:1901222	regulation of NIK/NF-kappaB signaling	2.09592073	4.00E-05	2.93E-05
GO:0002437	inflammatory response to antigenic stimulus	2.133491009	4.55E-05	3.33E-05
GO:0070374	positive regulation of ERK1 and ERK2 cascade	1.990333922	4.58E-05	3.36E-05
GO:0048659	smooth muscle cell proliferation	2.019409461	4.81E-05	3.52E-05
GO:0050764	regulation of phagocytosis	2.130928522	5.00E-05	3.66E-05
GO:0002687	positive regulation of leukocyte migration	2.041539768	5.72E-05	4.19E-05
GO:0002548	monocyte chemotaxis	2.249252419	5.72E-05	4.19E-05
GO:0034446	substrate adhesion-dependent cell spreading	2.049361217	5.92E-05	4.34E-05
GO:0050921	positive regulation of chemotaxis	2.044020187	6.76E-05	4.95E-05
GO:0048247	lymphocyte chemotaxis	2.210932942	7.10E-05	5.20E-05
GO:0002673	regulation of acute inflammatory response	2.246081273	7.54E-05	5.52E-05
GO:0002762	negative regulation of myeloid leukocyte differentiation	2.160343279	8.13E-05	5.96E-05
GO:0051896	regulation of protein kinase B signaling	1.975955902	8.68E-05	6.36E-05
GO:0035767	endothelial cell chemotaxis	2.156126196	9.34E-05	6.85E-05
GO:0048660	regulation of smooth muscle cell proliferation	2.030224841	9.34E-05	6.85E-05
GO:1902107	positive regulation of leukocyte differentiation	1.960009066	9.34E-05	6.85E-05
GO:1903708	positive regulation of hemopoiesis	1.960009066	9.34E-05	6.85E-05
GO:0048771	tissue remodeling	1.972117165	9.36E-05	6.86E-05
GO:0008360	regulation of cell shape	1.945641791	1.15E-04	8.43E-05
GO:0032635	interleukin-6 production	1.950147279	1.16E-04	8.52E-05
GO:0032675	regulation of interleukin-6 production	1.950147279	1.16E-04	8.52E-05
GO:0032722	positive regulation of chemokine production	2.089476833	1.24E-04	9.08E-05
GO:0033002	muscle cell proliferation	1.959435664	1.29E-04	9.48E-05
GO:0002251	organ or tissue specific immune response	2.167026251	1.42E-04	1.04E-04
GO:0007565	female pregnancy	1.918372636	1.47E-04	1.08E-04
GO:0055076	transition metal ion homeostasis	1.99210647	1.49E-04	1.09E-04
GO:0010594	regulation of endothelial cell migration	1.920109656	1.73E-04	1.27E-04
GO:0002385	mucosal immune response	2.126727214	1.76E-04	1.29E-04
GO:0001892	embryonic placenta development	2.035274331	1.93E-04	1.42E-04
GO:1903305	regulation of regulated secretory pathway	1.999118397	2.16E-04	1.58E-04
GO:0051702	biological process involved in interaction with symbiont	2.004640335	2.21E-04	1.62E-04
GO:0002761	regulation of myeloid leukocyte differentiation	2.018544694	2.62E-04	1.92E-04
GO:0045622	regulation of T-helper cell differentiation	2.149581055	2.88E-04	2.11E-04
GO:0007566	embryo implantation	2.113199417	2.93E-04	2.15E-04
GO:0043114	regulation of vascular permeability	2.160026941	3.71E-04	2.72E-04
GO:0046637	regulation of alpha-beta T cell differentiation	2.031693775	3.78E-04	2.77E-04
GO:0045670	regulation of osteoclast differentiation	2.036793632	3.85E-04	2.82E-04
GO:0010574	regulation of vascular endothelial growth factor production	2.123199744	3.85E-04	2.82E-04
GO:0031649	heat generation	2.052909921	4.04E-04	2.96E-04
GO:0001893	maternal placenta development	2.159091641	4.25E-04	3.12E-04
GO:0002227	innate immune response in mucosa	2.052746589	4.49E-04	3.29E-04
GO:0042531	positive regulation of tyrosine phosphorylation of STAT protein	2.105984805	4.92E-04	3.60E-04
GO:1901224	positive regulation of NIK/NF-kappaB signaling	1.976606071	5.24E-04	3.84E-04
GO:0002040	sprouting angiogenesis	1.97295686	5.44E-04	3.99E-04
GO:0002367	cytokine production involved in immune response	1.94365114	5.49E-04	4.02E-04
GO:0070741	response to interleukin-6	2.104966976	5.49E-04	4.02E-04
GO:0002688	regulation of leukocyte chemotaxis	1.97296457	5.53E-04	4.05E-04
GO:0010573	vascular endothelial growth factor production	2.116282511	5.53E-04	4.05E-04
GO:2001243	negative regulation of intrinsic apoptotic signaling pathway	1.965155664	5.75E-04	4.21E-04
GO:0032612	interleukin-1 production	1.938285644	5.75E-04	4.22E-04
GO:0032652	regulation of interleukin-1 production	1.938285644	5.75E-04	4.22E-04
GO:0035821	modulation of process of other organism	1.967129181	5.87E-04	4.30E-04
GO:0007259	receptor signaling pathway via JAK-STAT	1.924578595	5.95E-04	4.36E-04
GO:0097696	receptor signaling pathway via STAT	1.910861106	5.95E-04	4.36E-04
GO:0070942	neutrophil mediated cytotoxicity	2.034173685	5.95E-04	4.36E-04
GO:1900026	positive regulation of substrate adhesion-dependent cell spreading	2.089125039	6.18E-04	4.52E-04
GO:0001763	morphogenesis of a branching structure	1.894299164	6.27E-04	4.60E-04
GO:0030203	glycosaminoglycan metabolic process	1.91280671	6.45E-04	4.72E-04
GO:0045638	negative regulation of myeloid cell differentiation	1.980822262	6.52E-04	4.78E-04
GO:0060135	maternal process involved in female pregnancy	2.053717039	6.57E-04	4.81E-04
GO:0046688	response to copper ion	2.080875074	7.01E-04	5.14E-04
GO:0061138	morphogenesis of a branching epithelium	1.905418663	7.20E-04	5.28E-04
GO:0042102	positive regulation of T cell proliferation	1.955201782	7.31E-04	5.36E-04
GO:0002690	positive regulation of leukocyte chemotaxis	1.972262527	7.76E-04	5.68E-04
GO:0002286	T cell activation involved in immune response	1.944709076	7.81E-04	5.72E-04
GO:0031960	response to corticosteroid	1.893465051	7.81E-04	5.72E-04
GO:0010575	positive regulation of vascular endothelial growth factor production	2.078315748	7.91E-04	5.79E-04
GO:0006022	aminoglycan metabolic process	1.921738179	7.98E-04	5.85E-04
GO:0002824	positive regulation of adaptive immune response based on somatic recombination of immune receptors built from immunoglobulin superfamily domains	1.907243066	7.98E-04	5.85E-04
GO:0043154	negative regulation of cysteine-type endopeptidase activity involved in apoptotic process	1.94234739	9.11E-04	6.67E-04
GO:0032755	positive regulation of interleukin-6 production	1.914311373	9.47E-04	6.94E-04
GO:0071276	cellular response to cadmium ion	2.062792305	9.47E-04	6.94E-04
GO:0007260	tyrosine phosphorylation of STAT protein	1.970199828	9.47E-04	6.94E-04
GO:1903556	negative regulation of tumor necrosis factor superfamily cytokine production	1.964612585	9.91E-04	7.26E-04
GO:0071280	cellular response to copper ion	2.079874512	1.00E-03	7.33E-04
GO:0070498	interleukin-1-mediated signaling pathway	2.07402401	1.01E-03	7.38E-04
GO:0050766	positive regulation of phagocytosis	1.985192639	1.03E-03	7.54E-04
GO:0001774	microglial cell activation	1.992064317	1.03E-03	7.54E-04
GO:0046697	decidualization	2.072694806	1.04E-03	7.65E-04
GO:2000117	negative regulation of cysteine-type endopeptidase activity	1.973702963	1.05E-03	7.70E-04
GO:0002283	neutrophil activation involved in immune response	2.075503638	1.05E-03	7.70E-04
GO:0002886	regulation of myeloid leukocyte mediated immunity	1.974182287	1.08E-03	7.90E-04
GO:0050853	B cell receptor signaling pathway	-2.038035697	1.08E-03	7.94E-04
GO:0061028	establishment of endothelial barrier	1.983965386	1.11E-03	8.12E-04
GO:0002709	regulation of T cell mediated immunity	1.966562885	1.13E-03	8.27E-04
GO:0043370	regulation of CD4-positive, alpha-beta T cell differentiation	1.98780251	1.16E-03	8.48E-04
GO:0030856	regulation of epithelial cell differentiation	1.910157382	1.17E-03	8.60E-04
GO:1905952	regulation of lipid localization	1.881917818	1.18E-03	8.67E-04
GO:0031623	receptor internalization	1.943335092	1.19E-03	8.71E-04
GO:0002456	T cell mediated immunity	1.875943882	1.20E-03	8.77E-04
GO:0045624	positive regulation of T-helper cell differentiation	2.062798826	1.20E-03	8.78E-04
GO:0042509	regulation of tyrosine phosphorylation of STAT protein	2.001850446	1.21E-03	8.87E-04
GO:0002825	regulation of T-helper 1 type immune response	2.064075556	1.22E-03	8.97E-04
GO:2000379	positive regulation of reactive oxygen species metabolic process	1.964626345	1.26E-03	9.25E-04
GO:1900024	regulation of substrate adhesion-dependent cell spreading	1.984911968	1.33E-03	9.77E-04
GO:0043312	neutrophil degranulation	1.993317268	1.38E-03	1.01E-03
GO:0051384	response to glucocorticoid	1.873796629	1.53E-03	1.12E-03
GO:0001570	vasculogenesis	1.979326784	1.58E-03	1.16E-03
GO:0002861	regulation of inflammatory response to antigenic stimulus	1.999149132	1.65E-03	1.21E-03
GO:0002718	regulation of cytokine production involved in immune response	1.886392973	1.69E-03	1.24E-03
GO:0032611	interleukin-1 beta production	1.915202075	1.72E-03	1.26E-03
GO:0032651	regulation of interleukin-1 beta production	1.915202075	1.72E-03	1.26E-03
GO:0035987	endodermal cell differentiation	2.047302922	1.74E-03	1.28E-03
GO:0010770	positive regulation of cell morphogenesis involved in differentiation	1.906038288	1.76E-03	1.29E-03
GO:0045621	positive regulation of lymphocyte differentiation	1.863118383	1.77E-03	1.30E-03
GO:0006958	complement activation, classical pathway	-2.104939246	1.77E-03	1.30E-03
GO:0031650	regulation of heat generation	1.966732938	1.83E-03	1.34E-03
GO:1903670	regulation of sprouting angiogenesis	2.075396657	1.83E-03	1.34E-03
GO:0031638	zymogen activation	1.976491412	1.85E-03	1.36E-03
GO:0150078	positive regulation of neuroinflammatory response	1.983770782	1.87E-03	1.37E-03
GO:0045671	negative regulation of osteoclast differentiation	2.03792241	1.91E-03	1.40E-03
GO:0002821	positive regulation of adaptive immune response	1.871204223	1.95E-03	1.43E-03
GO:0048844	artery morphogenesis	2.054804219	1.99E-03	1.45E-03
GO:0060749	mammary gland alveolus development	1.977466798	2.04E-03	1.49E-03
GO:0061377	mammary gland lobule development	1.977466798	2.04E-03	1.49E-03
GO:0071354	cellular response to interleukin-6	2.033316621	2.05E-03	1.50E-03
GO:0150077	regulation of neuroinflammatory response	2.038622247	2.07E-03	1.52E-03
GO:0001706	endoderm formation	2.007864015	2.09E-03	1.53E-03
GO:0043299	leukocyte degranulation	1.861863523	2.09E-03	1.53E-03
GO:0045582	positive regulation of T cell differentiation	1.876658154	2.10E-03	1.54E-03
GO:0042743	hydrogen peroxide metabolic process	2.050781319	2.12E-03	1.55E-03
GO:0031663	lipopolysaccharide-mediated signaling pathway	1.944188617	2.13E-03	1.56E-03
GO:0001936	regulation of endothelial cell proliferation	1.836798655	2.14E-03	1.57E-03
GO:0006023	aminoglycan biosynthetic process	1.899865094	2.17E-03	1.59E-03
GO:0019751	polyol metabolic process	1.856269984	2.17E-03	1.59E-03
GO:0046660	female sex differentiation	1.870200731	2.18E-03	1.60E-03
GO:1900745	positive regulation of p38MAPK cascade	2.018909587	2.18E-03	1.60E-03
GO:1903510	mucopolysaccharide metabolic process	1.87912882	2.18E-03	1.60E-03
GO:0003180	aortic valve morphogenesis	1.999848827	2.31E-03	1.69E-03
GO:0090049	regulation of cell migration involved in sprouting angiogenesis	2.025167216	2.33E-03	1.71E-03
GO:0010769	regulation of cell morphogenesis involved in differentiation	1.887930775	2.36E-03	1.73E-03
GO:1904892	regulation of receptor signaling pathway via STAT	1.853921412	2.36E-03	1.73E-03
GO:0006910	phagocytosis, recognition	-2.050429858	2.37E-03	1.74E-03
GO:0071677	positive regulation of mononuclear cell migration	1.941517968	2.51E-03	1.84E-03
GO:0046425	regulation of receptor signaling pathway via JAK-STAT	1.861088473	2.58E-03	1.89E-03
GO:0038066	p38MAPK cascade	1.949171491	2.60E-03	1.91E-03
GO:0042274	ribosomal small subunit biogenesis	-1.939201447	2.60E-03	1.91E-03
GO:0010799	regulation of peptidyl-threonine phosphorylation	1.967486891	2.64E-03	1.93E-03
GO:0060840	artery development	1.874011376	2.78E-03	2.03E-03
GO:0006024	glycosaminoglycan biosynthetic process	1.874662834	3.10E-03	2.27E-03
GO:0042092	type 2 immune response	1.965883266	3.19E-03	2.34E-03
GO:0010717	regulation of epithelial to mesenchymal transition	1.848064343	3.26E-03	2.39E-03
GO:0048661	positive regulation of smooth muscle cell proliferation	1.840979445	3.26E-03	2.39E-03
GO:0070304	positive regulation of stress-activated protein kinase signaling cascade	1.856741848	3.27E-03	2.39E-03
GO:0046686	response to cadmium ion	1.869708877	3.42E-03	2.50E-03
GO:1902932	positive regulation of alcohol biosynthetic process	1.975124381	3.43E-03	2.51E-03
GO:0048754	branching morphogenesis of an epithelial tube	1.78575556	3.45E-03	2.53E-03
GO:0019915	lipid storage	1.834850098	3.46E-03	2.53E-03
GO:1905953	negative regulation of lipid localization	1.97383353	3.46E-03	2.53E-03
GO:0044003	modulation by symbiont of host process	1.990083234	3.47E-03	2.54E-03
GO:1900744	regulation of p38MAPK cascade	1.942184367	3.54E-03	2.59E-03
GO:0042093	T-helper cell differentiation	1.877982118	3.63E-03	2.66E-03
GO:0032613	interleukin-10 production	1.880024994	3.71E-03	2.72E-03
GO:0032653	regulation of interleukin-10 production	1.880024994	3.71E-03	2.72E-03
GO:0042088	T-helper 1 type immune response	1.924382675	3.73E-03	2.73E-03
GO:2001026	regulation of endothelial cell chemotaxis	2.008562813	3.79E-03	2.77E-03
GO:0150076	neuroinflammatory response	1.96771119	3.79E-03	2.77E-03
GO:0002275	myeloid cell activation involved in immune response	1.811969633	3.90E-03	2.86E-03
GO:0002042	cell migration involved in sprouting angiogenesis	1.917052253	3.91E-03	2.87E-03
GO:0032623	interleukin-2 production	1.826651753	3.97E-03	2.91E-03
GO:0032663	regulation of interleukin-2 production	1.826651753	3.97E-03	2.91E-03
GO:0043535	regulation of blood vessel endothelial cell migration	1.836169509	4.01E-03	2.94E-03
GO:1903672	positive regulation of sprouting angiogenesis	1.988714241	4.08E-03	2.99E-03
GO:0030574	collagen catabolic process	1.96105342	4.13E-03	3.03E-03
GO:0019233	sensory perception of pain	1.817980535	4.21E-03	3.08E-03
GO:1903053	regulation of extracellular matrix organization	1.957364768	4.21E-03	3.08E-03
GO:0002287	alpha-beta T cell activation involved in immune response	1.796302385	4.35E-03	3.19E-03
GO:0002293	alpha-beta T cell differentiation involved in immune response	1.796302385	4.35E-03	3.19E-03
GO:0002827	positive regulation of T-helper 1 type immune response	1.927728753	4.52E-03	3.31E-03
GO:0002294	CD4-positive, alpha-beta T cell differentiation involved in immune response	1.813647546	4.66E-03	3.41E-03
GO:0035909	aorta morphogenesis	1.921665967	4.66E-03	3.41E-03
GO:2000514	regulation of CD4-positive, alpha-beta T cell activation	1.831652548	4.66E-03	3.41E-03
GO:0001885	endothelial cell development	1.825356777	4.75E-03	3.48E-03
GO:0043030	regulation of macrophage activation	1.949546038	4.76E-03	3.49E-03
GO:0014015	positive regulation of gliogenesis	1.902360538	4.88E-03	3.58E-03
GO:0002292	T cell differentiation involved in immune response	1.781545915	4.98E-03	3.65E-03
GO:0010818	T cell chemotaxis	1.945997344	5.05E-03	3.70E-03
GO:2000316	regulation of T-helper 17 type immune response	1.973314894	5.21E-03	3.81E-03
GO:0046427	positive regulation of receptor signaling pathway via JAK-STAT	1.937274193	5.27E-03	3.86E-03
GO:0072678	T cell migration	1.870408239	5.29E-03	3.88E-03
GO:0008593	regulation of Notch signaling pathway	1.812204339	5.37E-03	3.93E-03
GO:0000041	transition metal ion transport	1.785110967	5.45E-03	3.99E-03
GO:1904996	positive regulation of leukocyte adhesion to vascular endothelial cell	1.936904307	5.71E-03	4.18E-03
GO:0055072	iron ion homeostasis	1.792923728	5.76E-03	4.22E-03
GO:0048662	negative regulation of smooth muscle cell proliferation	1.921754937	5.77E-03	4.23E-03
GO:0032720	negative regulation of tumor necrosis factor production	1.864648938	5.88E-03	4.31E-03
GO:0000462	maturation of SSU-rRNA from tricistronic rRNA transcript (SSU-rRNA, 5.8S rRNA, LSU-rRNA)	-1.956328998	5.90E-03	4.33E-03
GO:0022602	ovulation cycle process	1.932117848	5.98E-03	4.38E-03
GO:0045601	regulation of endothelial cell differentiation	1.925960114	6.03E-03	4.42E-03
GO:0045746	negative regulation of Notch signaling pathway	1.934774332	6.13E-03	4.49E-03
GO:1990776	response to angiotensin	1.906231484	6.16E-03	4.52E-03
GO:0071801	regulation of podosome assembly	1.905685561	6.37E-03	4.67E-03
GO:0046545	development of primary female sexual characteristics	1.854168501	6.40E-03	4.69E-03
GO:0070831	basement membrane assembly	1.904315155	6.40E-03	4.69E-03
GO:0030857	negative regulation of epithelial cell differentiation	1.924819566	6.40E-03	4.69E-03
GO:0046638	positive regulation of alpha-beta T cell differentiation	1.867946643	6.55E-03	4.80E-03
GO:0032693	negative regulation of interleukin-10 production	1.995654434	6.74E-03	4.94E-03
GO:0090288	negative regulation of cellular response to growth factor stimulus	1.819691446	6.81E-03	4.99E-03
GO:0043300	regulation of leukocyte degranulation	1.865762517	6.91E-03	5.06E-03
GO:0014002	astrocyte development	1.892111239	6.91E-03	5.06E-03
GO:0072009	nephron epithelium development	1.775617142	6.95E-03	5.09E-03
GO:0003176	aortic valve development	1.947681903	6.97E-03	5.11E-03
GO:0002828	regulation of type 2 immune response	1.910417554	6.97E-03	5.11E-03
GO:0044070	regulation of anion transport	1.791581069	6.99E-03	5.12E-03
GO:0032494	response to peptidoglycan	1.894046135	7.03E-03	5.15E-03
GO:1904894	positive regulation of receptor signaling pathway via STAT	1.945291248	7.04E-03	5.16E-03
GO:0033138	positive regulation of peptidyl-serine phosphorylation	1.769097651	7.06E-03	5.17E-03
GO:0050922	negative regulation of chemotaxis	1.839784996	7.12E-03	5.22E-03
GO:0046635	positive regulation of alpha-beta T cell activation	1.793300058	7.13E-03	5.23E-03
GO:0001938	positive regulation of endothelial cell proliferation	1.774981083	7.15E-03	5.24E-03
GO:0034134	toll-like receptor 2 signaling pathway	1.933815483	7.20E-03	5.28E-03
GO:0032890	regulation of organic acid transport	1.856514775	7.56E-03	5.54E-03
GO:0043618	regulation of transcription from RNA polymerase II promoter in response to stress	1.820446683	7.67E-03	5.62E-03
GO:0014812	muscle cell migration	1.786029495	7.80E-03	5.71E-03
GO:1905314	semi-lunar valve development	1.906048458	7.80E-03	5.71E-03
GO:0002043	blood vessel endothelial cell proliferation involved in sprouting angiogenesis	1.961759755	7.87E-03	5.77E-03
GO:0048008	platelet-derived growth factor receptor signaling pathway	1.841122681	7.87E-03	5.77E-03
GO:0043367	CD4-positive, alpha-beta T cell differentiation	1.778888329	8.00E-03	5.86E-03
GO:0032677	regulation of interleukin-8 production	1.758032719	8.01E-03	5.87E-03
GO:0042698	ovulation cycle	1.90464988	8.22E-03	6.03E-03
GO:0080164	regulation of nitric oxide metabolic process	1.775325865	8.34E-03	6.11E-03
GO:0072574	hepatocyte proliferation	1.902538699	8.40E-03	6.15E-03
GO:0072575	epithelial cell proliferation involved in liver morphogenesis	1.902538699	8.40E-03	6.15E-03
GO:0140131	positive regulation of lymphocyte chemotaxis	1.929077938	8.43E-03	6.18E-03
GO:0032692	negative regulation of interleukin-1 production	1.869354041	8.48E-03	6.21E-03
GO:0002823	negative regulation of adaptive immune response based on somatic recombination of immune receptors built from immunoglobulin superfamily domains	1.810306125	8.50E-03	6.23E-03
GO:0051952	regulation of amine transport	1.888283268	8.95E-03	6.56E-03
GO:0008585	female gonad development	1.798577071	8.97E-03	6.57E-03
GO:0045742	positive regulation of epidermal growth factor receptor signaling pathway	1.885634279	9.02E-03	6.61E-03
GO:0046173	polyol biosynthetic process	1.814874956	9.05E-03	6.63E-03
GO:0002862	negative regulation of inflammatory response to antigenic stimulus	1.890466589	9.33E-03	6.83E-03
GO:0048708	astrocyte differentiation	1.766419197	9.82E-03	7.20E-03
GO:1902563	regulation of neutrophil activation	1.854693937	9.82E-03	7.20E-03
GO:0045428	regulation of nitric oxide biosynthetic process	1.805631465	9.92E-03	7.27E-03
GO:0072073	kidney epithelium development	1.758029947	9.97E-03	7.31E-03
