# Supplementary material for: Transcriptome Analysis of Monocytes and Fibroblasts Provides Insights Into the Molecular Features of Periodontal Ehlers-Danlos Syndrome
Source: Front Genet. 2022 Apr 28;13:834928. doi: 10.3389/fgene.2022.834928 (PMC9095904; doi:10.3389/fgene.2022.834928)
Supplement: Supplementary file 2 [file DataSheet6.CSV]

ID	Description	GeneRatio	pvalue	p.adjust
DOID:1091	tooth disease	41/234	8.26E-27	5.47E-24
DOID:3388	periodontal disease	39/234	1.93E-26	6.39E-24
DOID:824	periodontitis	36/234	6.11E-26	1.35E-23
DOID:403	mouth disease	43/234	1.03E-25	1.71E-23
DOID:104	bacterial infectious disease	41/234	2.77E-16	3.66E-14
DOID:7148	rheumatoid arthritis	58/234	7.71E-16	8.50E-14
DOID:2349	arteriosclerosis	42/234	1.27E-14	1.20E-12
DOID:552	pneumonia	22/234	1.54E-14	1.27E-12
DOID:0050338	primary bacterial infectious disease	36/234	1.78E-14	1.31E-12
DOID:1936	atherosclerosis	41/234	2.31E-14	1.53E-12
DOID:2348	arteriosclerotic cardiovascular disease	41/234	2.68E-14	1.61E-12
DOID:5844	myocardial infarction	34/234	2.15E-13	1.19E-11
DOID:9408	acute myocardial infarction	20/234	3.48E-13	1.77E-11
DOID:2320	obstructive lung disease	35/234	1.41E-12	6.69E-11
DOID:850	lung disease	45/234	1.77E-12	7.81E-11
DOID:16	integumentary system disease	40/234	2.71E-12	1.05E-10
DOID:1579	respiratory system disease	48/234	2.72E-12	1.05E-10
DOID:399	tuberculosis	27/234	2.90E-12	1.05E-10
DOID:3393	coronary artery disease	36/234	3.00E-12	1.05E-10
DOID:37	skin disease	37/234	3.85E-12	1.23E-10
DOID:0050161	lower respiratory tract disease	45/234	3.89E-12	1.23E-10
DOID:3087	gingivitis	11/234	1.28E-11	3.82E-10
DOID:229	female reproductive system disease	25/234	1.33E-11	3.82E-10
DOID:10763	hypertension	45/234	2.63E-11	7.27E-10
DOID:3083	chronic obstructive pulmonary disease	28/234	3.58E-11	9.49E-10
DOID:10591	pre-eclampsia	29/234	9.10E-11	2.32E-09
DOID:3118	hepatobiliary disease	53/234	1.27E-10	3.11E-09
DOID:0060056	hypersensitivity reaction disease	54/234	2.31E-10	5.46E-09
DOID:2723	dermatitis	24/234	2.79E-10	6.36E-09
DOID:18	urinary system disease	41/234	3.33E-10	7.34E-09
DOID:1483	gingival disease	12/234	5.41E-10	1.16E-08
DOID:557	kidney disease	40/234	6.07E-10	1.26E-08
DOID:1176	bronchial disease	21/234	7.68E-10	1.54E-08
DOID:409	liver disease	50/234	1.31E-09	2.56E-08
DOID:4989	pancreatitis	19/234	1.41E-09	2.60E-08
DOID:1485	cystic fibrosis	21/234	1.41E-09	2.60E-08
DOID:865	vasculitis	20/234	2.22E-09	3.94E-08
DOID:26	pancreas disease	22/234	2.26E-09	3.94E-08
DOID:1247	blood coagulation disease	24/234	2.64E-09	4.48E-08
DOID:750	peptic ulcer disease	14/234	5.01E-09	8.29E-08
DOID:15	reproductive system disease	31/234	5.92E-09	9.56E-08
DOID:2213	hemorrhagic disease	22/234	6.46E-09	9.87E-08
DOID:9352	type 2 diabetes mellitus	23/234	2.12E-08	3.06E-07
DOID:5295	intestinal disease	20/234	2.55E-08	3.60E-07
DOID:74	hematopoietic system disease	40/234	2.68E-08	3.65E-07
DOID:417	hypersensitivity reaction type II disease	45/234	2.71E-08	3.65E-07
DOID:8398	osteoarthritis	22/234	3.18E-08	4.21E-07
DOID:289	endometriosis	15/234	3.85E-08	5.00E-07
DOID:633	myositis	15/234	4.91E-08	6.23E-07
DOID:11162	respiratory failure	11/234	4.99E-08	6.23E-07
DOID:576	proteinuria	14/234	5.21E-08	6.39E-07
DOID:11335	sarcoidosis	15/234	6.22E-08	7.48E-07
DOID:2841	asthma	17/234	9.38E-08	1.11E-06
DOID:0050589	inflammatory bowel disease	15/234	9.82E-08	1.14E-06
DOID:10223	dermatomyositis	10/234	1.29E-07	1.48E-06
DOID:2916	hypersensitivity reaction type IV disease	15/234	1.52E-07	1.71E-06
DOID:5082	liver cirrhosis	23/234	1.64E-07	1.81E-06
DOID:3082	interstitial lung disease	20/234	1.72E-07	1.87E-06
DOID:2237	hepatitis	37/234	2.36E-07	2.44E-06
DOID:2377	multiple sclerosis	21/234	2.65E-07	2.70E-06
DOID:1612	breast cancer	40/234	3.26E-07	3.12E-06
DOID:5093	thoracic cancer	40/234	3.26E-07	3.12E-06
DOID:0050013	carbohydrate metabolism disease	46/234	3.30E-07	3.12E-06
DOID:4194	glucose metabolism disease	46/234	3.30E-07	3.12E-06
DOID:13241	Behcet's disease	14/234	3.52E-07	3.29E-06
DOID:3213	demyelinating disease	21/234	3.95E-07	3.63E-06
DOID:6432	pulmonary hypertension	12/234	4.32E-07	3.92E-06
DOID:3326	purpura	13/234	5.17E-07	4.62E-06
DOID:76	stomach disease	12/234	5.61E-07	4.95E-06
DOID:374	nutrition disease	26/234	6.07E-07	5.29E-06
DOID:381	arthropathy	14/234	6.63E-07	5.70E-06
DOID:3459	breast carcinoma	32/234	8.62E-07	7.32E-06
DOID:654	overnutrition	25/234	9.73E-07	8.15E-06
DOID:4481	allergic rhinitis	13/234	1.01E-06	8.37E-06
DOID:1324	lung cancer	41/234	1.24E-06	1.00E-05
DOID:4029	gastritis	11/234	1.24E-06	1.00E-05
DOID:0060072	benign neoplasm	37/234	1.44E-06	1.14E-05
DOID:9351	diabetes mellitus	42/234	1.45E-06	1.14E-05
DOID:120	female reproductive organ cancer	35/234	1.49E-06	1.14E-05
DOID:2163	nasal cavity disease	13/234	1.54E-06	1.15E-05
DOID:2825	nose disease	13/234	1.54E-06	1.15E-05
DOID:4483	rhinitis	13/234	1.54E-06	1.15E-05
DOID:0050615	respiratory system cancer	41/234	1.91E-06	1.39E-05
DOID:11077	brucellosis	10/234	2.04E-06	1.45E-05
DOID:9970	obesity	24/234	2.32E-06	1.63E-05
DOID:2394	ovarian cancer	28/234	2.34E-06	1.63E-05
DOID:28	endocrine system disease	29/234	2.39E-06	1.65E-05
DOID:1575	rheumatic disease	20/234	2.70E-06	1.81E-05
DOID:418	systemic scleroderma	20/234	2.70E-06	1.81E-05
DOID:419	scleroderma	20/234	2.70E-06	1.81E-05
DOID:974	upper respiratory tract disease	14/234	2.99E-06	1.94E-05
DOID:1602	lymphadenitis	11/234	3.40E-06	2.16E-05
DOID:9942	lymph node disease	11/234	3.40E-06	2.16E-05
DOID:3146	lipid metabolism disorder	12/234	3.58E-06	2.26E-05
DOID:114	heart disease	33/234	4.66E-06	2.85E-05
DOID:854	collagen disease	20/234	5.32E-06	3.17E-05
DOID:3070	malignant glioma	21/234	6.32E-06	3.74E-05
DOID:1168	familial hyperlipidemia	11/234	6.70E-06	3.93E-05
DOID:1040	chronic lymphocytic leukemia	22/234	7.20E-06	4.18E-05
DOID:3905	lung carcinoma	35/234	7.47E-06	4.30E-05
DOID:75	lymphatic system disease	14/234	8.03E-06	4.54E-05
DOID:13378	Kawasaki disease	10/234	9.80E-06	5.50E-05
DOID:4905	pancreatic carcinoma	22/234	1.05E-05	5.85E-05
DOID:1793	pancreatic cancer	26/234	1.25E-05	6.76E-05
DOID:1074	kidney failure	15/234	1.29E-05	6.95E-05
DOID:1123	spondyloarthropathy	11/234	1.53E-05	8.14E-05
DOID:9119	acute myeloid leukemia	14/234	2.24E-05	1.18E-04
DOID:11612	polycystic ovary syndrome	15/234	2.49E-05	1.30E-04
DOID:5409	lung small cell carcinoma	11/234	2.68E-05	1.39E-04
DOID:1883	hepatitis C	22/234	2.80E-05	1.43E-04
DOID:0060084	cell type benign neoplasm	30/234	2.92E-05	1.48E-04
DOID:4195	hyperglycemia	14/234	3.36E-05	1.69E-04
DOID:2742	auditory system disease	10/234	3.56E-05	1.77E-04
DOID:4074	pancreas adenocarcinoma	17/234	3.61E-05	1.78E-04
DOID:1564	fungal infectious disease	11/234	3.81E-05	1.85E-04
DOID:10534	stomach cancer	22/234	4.23E-05	1.97E-04
DOID:2151	malignant ovarian surface epithelial-stromal neoplasm	24/234	4.28E-05	1.97E-04
DOID:2152	ovary epithelial cancer	24/234	4.28E-05	1.97E-04
DOID:4001	ovarian carcinoma	24/234	4.28E-05	1.97E-04
DOID:0060180	colitis	10/234	4.32E-05	1.97E-04
DOID:8577	ulcerative colitis	10/234	4.32E-05	1.97E-04
DOID:0050155	sensory system disease	33/234	4.49E-05	2.02E-04
DOID:8692	myeloid leukemia	16/234	4.59E-05	2.06E-04
DOID:0050737	autosomal recessive disease	25/234	4.86E-05	2.15E-04
DOID:12365	malaria	12/234	6.72E-05	2.91E-04
DOID:50	thyroid gland disease	16/234	7.05E-05	3.00E-04
DOID:10283	prostate cancer	29/234	7.07E-05	3.00E-04
DOID:5614	eye disease	30/234	7.80E-05	3.28E-04
DOID:10952	nephritis	16/234	7.82E-05	3.28E-04
DOID:0060085	organ system benign neoplasm	19/234	8.01E-05	3.33E-04
DOID:3770	pulmonary fibrosis	13/234	8.66E-05	3.52E-04
DOID:2218	blood platelet disease	12/234	8.91E-05	3.60E-04
DOID:4766	embryoma	25/234	1.04E-04	4.11E-04
DOID:3068	glioblastoma multiforme	10/234	1.05E-04	4.16E-04
DOID:2789	parasitic protozoa infectious disease	13/234	1.11E-04	4.35E-04
DOID:3856	male reproductive organ cancer	29/234	1.14E-04	4.40E-04
DOID:1492	eye and adnexa disease	30/234	1.23E-04	4.75E-04
DOID:170	endocrine gland cancer	32/234	1.26E-04	4.83E-04
DOID:1037	lymphoblastic leukemia	31/234	1.55E-04	5.88E-04
DOID:1398	parasitic infectious disease	14/234	1.96E-04	7.37E-04
DOID:2355	anemia	20/234	2.14E-04	7.99E-04
DOID:526	Human immunodeficiency virus infectious disease	17/234	2.20E-04	8.20E-04
DOID:2871	endometrial carcinoma	10/234	2.31E-04	8.55E-04
DOID:688	embryonal cancer	25/234	2.50E-04	9.01E-04
DOID:9500	leukocyte disease	11/234	2.65E-04	9.49E-04
DOID:3069	astrocytoma	12/234	2.79E-04	9.94E-04
DOID:5041	esophageal cancer	13/234	3.44E-04	1.20E-03
DOID:1520	colon carcinoma	16/234	3.50E-04	1.21E-03
DOID:1115	sarcoma	16/234	3.81E-04	1.29E-03
DOID:3908	non-small cell lung carcinoma	27/234	4.15E-04	1.40E-03
DOID:0060005	autoimmune disease of endocrine system	11/234	4.36E-04	1.46E-03
DOID:4960	bone marrow cancer	24/234	4.60E-04	1.52E-03
DOID:5672	large intestine cancer	22/234	4.73E-04	1.56E-03
DOID:12603	acute leukemia	12/234	5.44E-04	1.77E-03
DOID:3310	atopic dermatitis	12/234	5.44E-04	1.77E-03
DOID:2043	hepatitis B	17/234	5.77E-04	1.86E-03
DOID:10155	intestinal cancer	22/234	6.41E-04	2.06E-03
DOID:7998	hyperthyroidism	11/234	6.92E-04	2.18E-03
DOID:5520	head and neck squamous cell carcinoma	15/234	7.73E-04	2.41E-03
DOID:2994	germ cell cancer	25/234	8.12E-04	2.52E-03
DOID:6000	congestive heart failure	15/234	8.37E-04	2.59E-03
DOID:0060031	autoimmune disease of gastrointestinal tract	11/234	8.60E-04	2.64E-03
DOID:9455	lipid storage disease	11/234	8.60E-04	2.64E-03
DOID:0070004	myeloma	23/234	8.81E-04	2.69E-03
DOID:1380	endometrial cancer	10/234	9.72E-04	2.93E-03
DOID:6713	cerebrovascular disease	10/234	9.72E-04	2.93E-03
DOID:219	colon cancer	21/234	9.84E-04	2.95E-03
DOID:363	uterine cancer	10/234	1.09E-03	3.18E-03
DOID:9256	colorectal cancer	21/234	1.10E-03	3.21E-03
DOID:2893	cervix carcinoma	11/234	1.18E-03	3.38E-03
DOID:4362	cervical cancer	11/234	1.30E-03	3.68E-03
DOID:326	ischemia	15/234	1.54E-03	4.22E-03
DOID:657	adenoma	19/234	2.56E-03	6.68E-03
DOID:201	connective tissue cancer	23/234	2.83E-03	7.21E-03
DOID:936	brain disease	24/234	3.17E-03	7.81E-03
DOID:10652	Alzheimer's disease	25/234	3.36E-03	8.03E-03
DOID:299	adenocarcinoma	12/234	3.58E-03	8.52E-03
DOID:680	tauopathy	25/234	3.82E-03	8.83E-03
DOID:5223	infertility	12/234	4.47E-03	1.01E-02
DOID:3620	central nervous system cancer	10/234	5.16E-03	1.15E-02
DOID:3211	lysosomal storage disease	11/234	5.24E-03	1.16E-02
DOID:0060100	musculoskeletal system cancer	25/234	5.51E-03	1.21E-02
DOID:10286	prostate carcinoma	10/234	5.61E-03	1.22E-02
DOID:1205	hypersensitivity reaction type I disease	10/234	6.08E-03	1.31E-02
DOID:655	inherited metabolic disorder	19/234	6.11E-03	1.31E-02
DOID:1542	head and neck carcinoma	16/234	6.44E-03	1.37E-02
DOID:11934	head and neck cancer	16/234	7.54E-03	1.57E-02
DOID:4451	renal carcinoma	21/234	8.62E-03	1.76E-02
DOID:4896	bile duct adenocarcinoma	10/234	8.94E-03	1.78E-02
DOID:4947	cholangiocarcinoma	10/234	8.94E-03	1.78E-02
DOID:423	myopathy	21/234	8.98E-03	1.78E-02
DOID:66	muscle tissue disease	21/234	8.98E-03	1.78E-02
DOID:1826	epilepsy syndrome	12/234	9.99E-03	1.93E-02
DOID:5517	stomach carcinoma	11/234	1.06E-02	2.01E-02
DOID:4607	biliary tract cancer	12/234	1.06E-02	2.01E-02
DOID:0080000	muscular disease	21/234	1.10E-02	2.06E-02
DOID:5419	schizophrenia	30/234	1.10E-02	2.06E-02
DOID:3910	lung adenocarcinoma	12/234	1.13E-02	2.11E-02
DOID:4450	renal cell carcinoma	19/234	1.19E-02	2.19E-02
DOID:2468	psychotic disorder	30/234	1.21E-02	2.22E-02
DOID:4606	bile duct cancer	10/234	1.36E-02	2.45E-02
DOID:4897	bile duct carcinoma	10/234	1.36E-02	2.45E-02
DOID:9538	multiple myeloma	17/234	1.38E-02	2.47E-02
DOID:870	neuropathy	12/234	1.87E-02	3.20E-02
DOID:14330	Parkinson's disease	11/234	1.95E-02	3.30E-02
DOID:0050890	synucleinopathy	12/234	2.19E-02	3.68E-02
DOID:1036	chronic leukemia	14/234	2.34E-02	3.91E-02
DOID:1781	thyroid cancer	13/234	2.39E-02	3.99E-02
