# Supplementary material for: Transcriptome Analysis of Monocytes and Fibroblasts Provides Insights Into the Molecular Features of Periodontal Ehlers-Danlos Syndrome
Source: Front Genet. 2022 Apr 28;13:834928. doi: 10.3389/fgene.2022.834928 (PMC9095904; doi:10.3389/fgene.2022.834928)
Supplement: Supplementary file 3 [file DataSheet3.CSV]

	ENSEMBL	logFC	pvalue	padj	SYMBOL	ENTREZID	GENENAME	status	normal1	normal2	normal3	pEDS1	pEDS2
1	ENSG00000002933	2.92045215064497	3.20626272052503e-07	1.7635682902162e-05	TMEM176A	55365	transmembrane protein 176A	UP	5.82528623568381	5.76039763362281	6.16415646202674	8.64019279598947	7.00316411746509
2	ENSG00000005189	2.59758281893583	0.000917267262979286	0.0133340708453091	REXO5	81691	RNA exonuclease 5	UP	5.14856240050861	5.00075654070799	4.66138002570558	6.08668166897931	5.85790106498523
3	ENSG00000005381	3.50611435566351	0.00467321533639882	0.0471491683302674	MPO	4353	myeloperoxidase	UP	4.74573690522769	4.52457043039496	4.96512261622348	6.66461133547731	4.77501210993983
4	ENSG00000005471	-2.60612067336381	1.56805403741267e-05	0.000505395878212236	ABCB4	5244	ATP binding cassette subfamily B member 4	DOWN	6.46306621714934	6.16884117863091	6.03240595226714	4.91620033576546	5.14150695497764
5	ENSG00000005486	1.58350080927114	7.4551247767142e-22	7.0803805046047e-19	RHBDD2	57414	rhomboid domain containing 2	UP	9.82374487517242	9.93829653377052	9.89074662736311	11.2920174556487	11.5584521823478
6	ENSG00000007312	-1.64929706691486	3.2533637963166e-07	1.78259310162794e-05	CD79B	974	CD79b molecule	DOWN	7.56875365081206	8.15689861650488	7.79127767336141	6.51482734960899	6.64675119372015
7	ENSG00000007516	-2.75385394725702	0.000297311611769803	0.00555111562421051	BAIAP3	8938	BAI1 associated protein 3	DOWN	5.71029166685418	5.52814327057929	6.02097609186469	4.82659457369032	4.80347969430697
8	ENSG00000011422	1.87121953225474	2.21014035102999e-12	4.03662300522734e-10	PLAUR	5329	plasminogen activator, urokinase receptor	UP	10.3805227794487	10.7355396056872	10.709873128111	12.0350904629407	12.7947606511084
9	ENSG00000018280	3.15019430732916	3.2866594582076e-19	2.12826139280116e-16	SLC11A1	6556	solute carrier family 11 member 1	UP	8.65729823479112	9.2353604607552	9.56106676968557	11.7479671672107	12.6495402742057
10	ENSG00000034053	-1.79869041320741	0.00212393150220424	0.0255122497305242	APBA2	321	amyloid beta precursor protein binding family A member 2	DOWN	6.49364686481484	6.9454718599187	7.51458663887435	6.05743341303433	5.47332954597662
11	ENSG00000038427	2.41727998630387	0.000404465085108383	0.00718455062650128	VCAN	1462	versican	UP	9.44124605807051	11.1170613140771	11.0380245846435	12.7530660249458	13.3796053954403
12	ENSG00000041353	-1.63521237341133	0.00366202790303772	0.0389322757512503	RAB27B	5874	RAB27B, member RAS oncogene family	DOWN	7.24337823755227	6.18117183615601	6.52216439980836	5.85124061293742	5.61788566609555
13	ENSG00000042493	1.6045086081465	7.25259039011644e-18	3.82668158139255e-15	CAPG	822	capping actin protein, gelsolin like	UP	8.76360084999619	8.94795370401495	9.07116300320557	10.3755421201445	10.5508501798314
14	ENSG00000046889	4.04050366206434	0.000549638093732191	0.00913669111237899	PREX2	80243	phosphatidylinositol-3,4,5-trisphosphate dependent Rac exchange factor 2	UP	4.5543133396488	4.46131826863164	4.56197993335622	5.93304690125487	5.15156756335681
15	ENSG00000050327	-2.35869357672069	6.53225817191272e-05	0.00162689772582288	ARHGEF5	7984	Rho guanine nucleotide exchange factor 5	DOWN	5.86953581031437	6.10590886454225	6.33572485472045	5.00604645856245	5.1613391112463
16	ENSG00000050730	1.96307633743986	1.19638675070603e-07	7.3782362123628e-06	TNIP3	79931	TNFAIP3 interacting protein 3	UP	7.66145073777847	8.63853907889525	8.632460278737	9.87927769302031	10.5010533746392
17	ENSG00000059728	1.73203578097586	1.17434472090872e-15	4.08041826684526e-13	MXD1	4084	MAX dimerization protein 1	UP	10.413164129057	10.8098167952188	10.8724355881839	12.2484161110288	12.5783181054496
18	ENSG00000060558	1.54837965216424	1.31817671452665e-09	1.32244686444694e-07	GNA15	2769	G protein subunit alpha 15	UP	8.39336083096503	8.92841297065258	9.03861080846546	10.1928660763629	10.3720704703914
19	ENSG00000060982	1.74789481900338	9.79870748083406e-15	2.79184773543924e-12	BCAT1	586	branched chain amino acid transaminase 1	UP	9.00556767755812	8.79991927347838	8.53507600357249	10.5979579310349	10.2991461923346
20	ENSG00000063127	-2.37360336055867	0.000633361954832348	0.0101380611331928	SLC6A16	28968	solute carrier family 6 member 16	DOWN	5.95807429248772	5.66694437194343	5.65859790976001	4.9653992199595	4.84228092916452
21	ENSG00000064932	2.39938083502804	0.000284389790119423	0.00535901712968425	SBNO2	22904	strawberry notch homolog 2	UP	5.0078087426143	5.02400155685887	5.43229353710606	6.64932704643283	6.24312253857619
22	ENSG00000065618	3.25981440140817	0.00372980478197656	0.0395642583202071	COL17A1	1308	collagen type XVII alpha 1 chain	UP	4.84246420857886	4.67934338077723	4.7530046295324	6.41162846044056	4.88509356419153
23	ENSG00000065989	1.69227911785031	2.02472368863333e-09	1.91021282571327e-07	PDE4A	5141	phosphodiesterase 4A	UP	7.99603201165099	8.34774959539719	8.52793316760058	9.56000439343894	10.1507553230317
24	ENSG00000070018	-2.07944982584588	0.00310485398669608	0.034314778816503	LRP6	4040	LDL receptor related protein 6	DOWN	5.94957719494755	6.11595121060975	6.03500255141035	5.37178249404183	4.77339644290098
25	ENSG00000070214	1.8109123137933	4.45399826507331e-21	3.73245054613143e-18	SLC44A1	23446	solute carrier family 44 member 1	UP	8.9886071468219	8.98493292337233	8.65828297038504	10.5593143555724	10.6694463345523
26	ENSG00000072110	1.65211828965882	1.14661697538348e-12	2.15235569668651e-10	ACTN1	87	actinin alpha 1	UP	9.46535478428105	9.66577392533382	10.0653508476271	11.2726669344547	11.4514232607464
27	ENSG00000072694	1.68649164330517	1.43771441513782e-05	0.000473018003650194	FCGR2B	2213	Fc fragment of IgG receptor IIb	UP	6.8870102709587	7.38046476396947	6.99423701625662	7.95644356790748	8.93332184504128
28	ENSG00000073756	3.24103152398848	0.000932940576327077	0.0135067799292231	PTGS2	5743	prostaglandin-endoperoxide synthase 2	UP	9.45303189633473	7.51660211778555	7.74094830261221	10.7548667709846	12.1689409648648
29	ENSG00000074410	3.21248048235149	0.000626869257123317	0.0100680715185781	CA12	771	carbonic anhydrase 12	UP	5.37411803070559	4.74066530869826	4.71311073059265	5.63555466826374	6.95402437458726
30	ENSG00000075420	1.58586363885532	4.01824785799571e-15	1.19258247885431e-12	FNDC3B	64778	fibronectin type III domain containing 3B	UP	10.9704598447	10.8239635135505	10.8687953927501	12.1873185397175	12.6833509794195
31	ENSG00000075651	2.05330781896752	1.80772055199809e-08	1.3651331572779e-06	PLD1	5337	phospholipase D1	UP	7.3996908952758	7.07109450305769	6.88222854748658	8.3882842881107	9.27790313632934
32	ENSG00000076356	1.88325482062759	1.83343158953439e-05	0.00057404541592323	PLXNA2	5362	plexin A2	UP	5.89475852625885	6.14607797368965	5.99489587707344	7.67470110265777	6.8454565587758
33	ENSG00000079308	2.20053013429751	8.7256924296888e-13	1.72647519935204e-10	TNS1	7145	tensin 1	UP	6.94957584146723	7.68941722692737	7.52673716781122	9.25146705740937	9.49668422984348
34	ENSG00000081041	1.728912361845	1.47772644498208e-11	2.31337263024337e-09	CXCL2	2920	C-X-C motif chemokine ligand 2	UP	9.17301146695453	9.84888966142793	9.73966474951612	11.1562610440937	11.4272527995171
35	ENSG00000088826	1.77561834667279	0.000283055599869606	0.00534094049767205	SMOX	54498	spermine oxidase	UP	5.54848698951533	5.97191350550818	6.20597990815276	6.78200977406138	7.36187348960071
36	ENSG00000091127	-1.88831467846325	0.00341390051641503	0.0368721961765341	PUS7	54517	pseudouridine synthase 7	DOWN	6.46001848331797	5.99744655855955	5.62476422078014	5.25134589475831	5.12277687246357
37	ENSG00000099250	2.07210325799783	3.44714525732212e-21	3.06925195848818e-18	NRP1	8829	neuropilin 1	UP	9.50519967486855	9.15506993275159	9.17688830906426	11.0819343819834	11.4836446161225
38	ENSG00000099985	3.22016294785884	1.08597178445784e-17	5.52526930049512e-15	OSM	5008	oncostatin M	UP	7.48797692866582	7.0269965434717	7.15363318262062	9.44274345670969	10.5996997059237
39	ENSG00000099998	2.59079588527618	3.50638958782683e-05	0.000969942253751087	GGT5	2687	gamma-glutamyltransferase 5	UP	5.58912900153404	4.8789634809546	5.66764421094702	6.84886973883813	6.98944861928359
40	ENSG00000100068	-1.71314238036632	0.00389797018007045	0.0410121736966645	NA	NA	NA	DOWN	5.93618525430565	6.30391306986875	5.81014144160751	5.26318479603693	5.23398725737895
41	ENSG00000100285	3.16135609519944	0.000189233507154995	0.00387887847903605	NEFH	4744	neurofilament heavy chain	UP	7.13249837792967	5.79407780754212	6.19031675193406	8.48502351448065	9.539797093376
42	ENSG00000100376	-2.48404288627167	5.4337654917398e-10	6.09523017286025e-08	FAM118A	55007	family with sequence similarity 118 member A	DOWN	8.39692677292441	9.46946659162896	9.44647601612876	6.74890406157356	7.27587914445344
43	ENSG00000100558	2.49079421781069	0.00182654151146553	0.0226860596097106	PLEK2	26499	pleckstrin 2	UP	4.68515949305939	5.09581975159126	4.88837425005	5.63931979135134	6.10504218920897
44	ENSG00000100721	-1.88561244219058	4.076936493325e-07	2.15910919271033e-05	TCL1A	8115	TCL1 family AKT coactivator A	DOWN	7.3030735887294	7.83135193430486	7.51492117131771	6.39643841280742	5.96562778395707
45	ENSG00000100985	2.53458864172278	2.91652106237141e-10	3.55117598756778e-08	MMP9	4318	matrix metallopeptidase 9	UP	8.53520812357342	9.75436739642392	10.0203014592213	11.8928792342864	12.1787621133268
46	ENSG00000101004	-2.61355099424609	0.00214146079161895	0.0257011376894722	NINL	22981	ninein like	DOWN	5.63581299460352	5.57343402377871	5.56052652838944	4.77141095579992	4.76620841615368
47	ENSG00000101188	2.93678054714797	2.42316436040872e-06	0.000105890795945959	NTSR1	4923	neurotensin receptor 1	UP	5.26109890155099	4.9721420937349	4.88848976237721	6.25174537093749	6.55591148015807
48	ENSG00000101307	-1.79358685474325	1.22341929350557e-08	9.62918853882893e-07	SIRPB1	10326	signal regulatory protein beta 1	DOWN	7.60797594661437	7.81745320187238	7.77084529424774	6.59367466255085	6.15942741302907
49	ENSG00000101331	2.58092287484108	6.77731111383244e-06	0.000257465531007085	CCM2L	140706	CCM2 like scaffold protein	UP	5.04737920402662	5.14965513550957	5.12696070591919	6.17943242513781	6.40171798840017
50	ENSG00000101460	1.50734128927243	0.000598079902791271	0.00980465626601202	MAP1LC3A	84557	microtubule associated protein 1 light chain 3 alpha	UP	6.58319490186897	7.16175062406617	7.52471551500523	7.90758605577506	8.78381948161399
51	ENSG00000103196	1.60429933274847	0.00260413390893275	0.0302597811310407	CRISPLD2	83716	cysteine rich secretory protein LCCL domain containing 2	UP	5.49933336024389	5.50157855944207	5.74158268253887	6.13048126922766	6.77562775190576
52	ENSG00000104728	-2.5976720188537	0.00183536278934093	0.0227228221979604	ARHGEF10	9639	Rho guanine nucleotide exchange factor 10	DOWN	6.78338861088057	5.86167959322494	5.79105333992387	5.33382159821768	4.79153232238818
53	ENSG00000104918	5.15239766399575	0.000272833730521154	0.00519624241310744	RETN	56729	resistin	UP	5.10137672615631	4.17994756877762	4.73658754227304	7.77436015200183	6.58743097956431
54	ENSG00000105270	-3.29742475730505	0.000530308971028346	0.00888797835443508	CLIP3	25999	CAP-Gly domain containing linker protein 3	DOWN	5.51740475465608	6.35306920879788	5.17124645582903	4.7759989906857	4.57774966862251
55	ENSG00000105509	4.21065584607849	3.11990343807796e-14	8.23076747756642e-12	HAS1	3036	hyaluronan synthase 1	UP	5.21861801962727	5.53769498659455	5.45645180485213	7.31385818254368	8.73205921294899
56	ENSG00000105711	1.754004719721	1.23886217216969e-07	7.54223525843138e-06	SCN1B	6324	sodium voltage-gated channel beta subunit 1	UP	6.40622866661768	6.25656763207114	6.08836612236066	7.38895736427371	7.64693330842489
57	ENSG00000105835	1.5619204638553	3.21216557884688e-09	2.8247228911267e-07	NAMPT	10135	nicotinamide phosphoribosyltransferase	UP	12.2445544039009	12.8708863296892	12.7279498137135	13.883189666189	14.4511174621709
58	ENSG00000105855	1.80499222894688	2.12414318346983e-14	5.81933534455985e-12	ITGB8	3696	integrin subunit beta 8	UP	10.4089005874858	10.2430230088267	10.1196115898857	11.6935701290318	12.3137911547366
59	ENSG00000105889	2.49649179937952	2.75139841474656e-05	0.000806510736964599	STEAP1B	256227	STEAP family member 1B	UP	5.47807790318306	5.05461316897203	5.44684598795408	6.26953224421187	7.03707671015078
60	ENSG00000105889	2.49649179937952	2.75139841474656e-05	0.000806510736964599	LOC401312	401312	uncharacterized LOC401312	UP	5.47807790318306	5.05461316897203	5.44684598795408	6.26953224421187	7.03707671015078
61	ENSG00000105928	1.60475054541638	1.95224982706161e-08	1.4561126197026e-06	GSDME	1687	gasdermin E	UP	7.59366315633087	7.06555467835288	7.20673216949432	8.53308488423684	8.82603157202197
62	ENSG00000105976	2.11050044849943	1.34136744902814e-07	8.02904230203985e-06	MET	4233	MET proto-oncogene, receptor tyrosine kinase	UP	7.89626536938332	9.19251519154603	9.17417099323766	10.7182707027955	11.0451296683994
63	ENSG00000106366	2.00208246469068	1.85899997073898e-10	2.36458156992389e-08	SERPINE1	5054	serpin family E member 1	UP	5.99481937041795	6.20133425855173	6.18870584434486	7.60334155085336	7.51610398947133
64	ENSG00000106565	3.16395606087676	5.76687541180056e-08	3.82115847053539e-06	TMEM176B	28959	transmembrane protein 176B	UP	5.967335287181	6.32075239248057	6.4935858980968	9.4748323197309	7.46703820971786
65	ENSG00000107130	1.78595602211181	0.00065798346809697	0.0104499804754843	NCS1	23413	neuronal calcium sensor 1	UP	5.57030287998986	6.0339225714603	6.234914484908	6.71347275729049	7.50072299312774
66	ENSG00000107798	-2.19743212468749	7.2267226371497e-22	7.0803805046047e-19	LIPA	3988	lipase A, lysosomal acid type	DOWN	10.7566717247042	11.0196626264693	10.6191915516576	8.90760275876267	8.47968192071347
67	ENSG00000108179	1.66836526554846	8.28109839603588e-12	1.34059690624917e-09	PPIF	10105	peptidylprolyl isomerase F	UP	9.87774704188216	10.4269144945412	10.4349065870801	11.7164336575565	12.0772988960093
68	ENSG00000108688	1.76124784451868	1.90561584932477e-16	7.75640096842304e-14	CCL7	6354	C-C motif chemokine ligand 7	UP	7.90689181969287	7.62816834518371	7.80235516023387	9.4934094443908	9.25278087773234
69	ENSG00000108691	1.78086548586173	1.20468337625603e-15	4.08617128051034e-13	CCL2	6347	C-C motif chemokine ligand 2	UP	12.2009703830801	12.495266267864	12.7567062836624	14.1056661433474	14.4293072305383
70	ENSG00000109099	3.84739886404897	9.01675559120342e-28	2.1408783358714e-24	PMP22	5376	peripheral myelin protein 22	UP	6.90863494911143	6.23572095371434	6.90979998672944	9.71868730765607	10.3600208914086
71	ENSG00000109272	-2.7172926888123	0.00449310177739623	0.045720519943419	PF4V1	5197	platelet factor 4 variant 1	DOWN	6.03672315156789	5.25039598149935	5.51448499116583	4.77747892278365	4.77156317350189
72	ENSG00000109436	1.59673081307441	3.48631818274456e-08	2.41097518598928e-06	TBC1D9	23158	TBC1 domain family member 9	UP	8.78752546047512	8.40873585175554	8.02419761611924	9.76208014272722	10.0887130472075
73	ENSG00000110076	3.32743770158303	0.00354334303282061	0.0379537329665882	NRXN2	9379	neurexin 2	UP	5.36342508103283	4.46656730494951	4.44629278984224	6.0022641985587	6.54123346828188
74	ENSG00000110619	3.42032930158792	1.33997064108255e-15	4.43935389601441e-13	CARS1	833	cysteinyl-tRNA synthetase 1	UP	5.65288062444895	5.63388072478331	6.08966349851574	7.81876757187436	8.62544644774388
75	ENSG00000110944	2.72449052929877	1.41510983427778e-05	0.00046774140833228	IL23A	51561	interleukin 23 subunit alpha	UP	6.6465330151237	5.47510830209815	5.74497955211015	7.42814428949029	8.52558313895317
76	ENSG00000111052	2.15097163192122	4.0940131290374e-05	0.00110670419423656	LIN7A	8825	lin-7 homolog A, crumbs cell polarity complex component	UP	5.41854118214487	5.4893009863673	5.20649333310608	6.71534983887584	6.27827576059472
77	ENSG00000111110	2.25615615763454	4.71186417474154e-05	0.00124536580766916	PPM1H	57460	protein phosphatase, Mg2+/Mn2+ dependent 1H	UP	5.32986918087829	5.19664355178402	5.41344492880205	6.73514365524466	6.16895264127138
78	ENSG00000111424	2.2311035011535	1.11933541704346e-27	2.27800747874301e-24	VDR	7421	vitamin D receptor	UP	8.28624031542725	8.35705428352772	8.49322995366504	10.2908833735797	10.6622834118458
79	ENSG00000111729	2.31824824811715	5.18772028101246e-16	1.99741251684604e-13	CLEC4A	50856	C-type lectin domain family 4 member A	UP	7.20102023602927	7.73427394821537	7.8897655857254	9.62477078811933	9.8502523622968
80	ENSG00000112394	3.88620840280272	4.55375794574054e-06	0.000180704277702005	SLC16A10	117247	solute carrier family 16 member 10	UP	6.45823580357159	6.73140684218988	7.87809302336847	9.88938596478678	11.2023310051781
81	ENSG00000112715	3.03154376348727	1.70401695559725e-18	1.01147606455993e-15	VEGFA	7422	vascular endothelial growth factor A	UP	7.05178681905978	6.84462099334749	6.98968200093736	9.02758939722445	10.0244715299033
82	ENSG00000113070	2.57362118987702	5.34302326172685e-29	1.52233418773121e-25	HBEGF	1839	heparin binding EGF like growth factor	UP	8.39120717243971	8.40146478947508	8.64421866947963	10.6565883348981	11.1679115331683
83	ENSG00000114315	3.44766224623368	0.000214608518733149	0.00430607458855273	HES1	3280	hes family bHLH transcription factor 1	UP	4.69541526598484	4.75692389806665	4.62181801569061	5.49555238446096	6.03517696941047
84	ENSG00000114737	1.77955694567983	9.40570827595783e-05	0.00220022528898679	CISH	1154	cytokine inducible SH2 containing protein	UP	7.85896069304479	6.49699504623878	7.41921992018638	8.73097287659238	9.08723369271071
85	ENSG00000115008	3.09001313531725	4.82174199970157e-27	8.58631706596857e-24	IL1A	3552	interleukin 1 alpha	UP	10.176793872802	9.6739074726239	10.2980206140398	12.7243565462913	13.4318379295437
86	ENSG00000115009	2.43968541926005	4.40561203087095e-08	3.01742062460517e-06	CCL20	6364	C-C motif chemokine ligand 20	UP	7.63883831094726	6.51546138109429	6.66335771861791	8.91704627909175	9.33498980383157
87	ENSG00000115107	2.54778905340909	4.89832727331773e-05	0.00128263606479982	STEAP3	55240	STEAP3 metalloreductase	UP	5.29987596648976	4.78104440671072	5.33643192799024	6.38105241293245	6.45229010428501
88	ENSG00000115271	1.80153720771565	8.78637607592157e-17	3.91158479929933e-14	GCA	25801	grancalcin	UP	7.44304379531698	7.68276694240503	7.46968694237161	9.22901829286665	9.02817595535634
89	ENSG00000115828	1.70642926299393	4.35376097467657e-10	5.08390810206905e-08	QPCT	25797	glutaminyl-peptide cyclotransferase	UP	7.00624455733929	7.2912551566726	7.35012981063161	8.46066887955624	8.88451321455329
90	ENSG00000116191	-1.50326351539382	9.70154086239944e-10	1.03915903102062e-07	RALGPS2	55103	Ral GEF with PH domain and SH3 binding motif 2	DOWN	7.99787529970113	8.09857983047599	8.15054278718471	6.76768795267607	6.97427435186348
91	ENSG00000116194	-2.37363060948973	0.000766993454545228	0.011736400379647	ANGPTL1	9068	angiopoietin like 1	DOWN	5.72061464743387	6.06511568756629	5.76439603070191	5.05719812676886	4.78534913224852
92	ENSG00000116679	2.08914817447064	6.62081186840237e-16	2.48210752308579e-13	IVNS1ABP	10625	influenza virus NS1A binding protein	UP	10.1938726308735	9.7571167480755	9.84655934263117	11.6350299453185	12.2807356265564
93	ENSG00000117013	2.78239291502531	4.93515376974702e-05	0.00128765935171824	KCNQ4	9132	potassium voltage-gated channel subfamily Q member 4	UP	5.06138456967009	4.9732420324774	4.99100340548564	5.82207851396546	6.5145100243975
94	ENSG00000117115	2.61845921488094	1.32230103558792e-06	6.19654623453472e-05	PADI2	11240	peptidyl arginine deiminase 2	UP	5.43712718095504	5.48065863927047	5.61211080270569	7.50456911841823	6.49226205413822
95	ENSG00000117525	2.39828510432102	1.88919813983661e-09	1.79423444667416e-07	F3	2152	coagulation factor III, tissue factor	UP	6.45216702396511	5.78575334516485	6.02788896049514	7.70278469216389	8.04192490046592
96	ENSG00000118520	2.68710413729428	0.00196422787141202	0.0240131628445946	ARG1	383	arginase 1	UP	4.69936724408059	5.06596675438953	5.02315355750938	6.40078846033552	5.43161071878363
97	ENSG00000119535	1.59409018423567	0.000195072088002911	0.00395305400524819	CSF3R	1441	colony stimulating factor 3 receptor	UP	6.27651627652667	6.58652236466363	6.11548255017112	7.83519249293479	7.05042667799241
98	ENSG00000119681	1.85172247275134	1.24336733146086e-05	0.000421266622517858	LTBP2	4053	latent transforming growth factor beta binding protein 2	UP	5.625585247092	6.03443986245269	6.24895375394371	7.33675332922081	7.15900276652963
99	ENSG00000120162	2.44793091436384	1.57903624441554e-09	1.55137588537544e-07	MOB3B	79817	MOB kinase activator 3B	UP	6.18179519777442	7.14005832457042	6.43308540662716	8.46392114522262	8.7015570985941
100	ENSG00000120262	2.53783010134728	0.000782101988595043	0.0119036591127404	CCDC170	80129	coiled-coil domain containing 170	UP	4.90253669534174	5.14207700646129	6.06453021135247	6.99474177665758	7.00143045203934
101	ENSG00000120784	-2.17837789799464	2.69358092081047e-05	0.000792825491691444	ZFP30	22835	ZFP30 zinc finger protein	DOWN	6.21055963096859	6.76949358680777	6.93091942013621	5.60348058826134	5.2908701767896
102	ENSG00000120833	1.85903225920626	7.00323687198193e-05	0.00173208528608081	SOCS2	8835	suppressor of cytokine signaling 2	UP	6.30923595341759	6.07117452444057	5.72271786940485	6.92559240639315	7.64537708397629
103	ENSG00000120949	1.76745261938556	0.0026920383531368	0.0310532618451715	TNFRSF8	943	TNF receptor superfamily member 8	UP	5.26021511254634	5.38478139157778	5.49999240653871	5.91206360924027	6.56240655171848
104	ENSG00000121743	3.63696216354438	7.55281510798827e-16	2.75890779560002e-13	GJA3	2700	gap junction protein alpha 3	UP	5.37347981652102	5.08137974143208	5.14954509188107	7.25052030134376	7.29680132162086
105	ENSG00000122861	2.93339583410425	9.97773847613909e-21	7.89682568505986e-18	PLAU	5328	plasminogen activator, urokinase	UP	7.39800971841489	6.60944054257161	7.164243610352	9.59553433551182	9.76995364079308
106	ENSG00000123096	2.02539613454092	0.000130790317345268	0.00285772831426485	SSPN	8082	sarcospan	UP	5.96187956266181	5.88923246814724	5.576537215985	6.52105883641682	7.53559969062227
107	ENSG00000123201	1.7411100238652	1.07555058370575e-05	0.000377178018599263	GUCY1B2	2974	guanylate cyclase 1 soluble subunit beta 2 (pseudogene)	UP	5.81265000288971	5.66454066317555	5.71062652652557	6.76546371633739	6.80529183141802
108	ENSG00000123342	1.97070511007844	1.10030636420607e-11	1.74166271827551e-09	MMP19	4327	matrix metallopeptidase 19	UP	8.23541962218025	9.03371093857722	9.00832857469327	10.6468557103414	10.7251909727042
109	ENSG00000123689	2.5516784078668	4.52516589357739e-25	6.44655133199035e-22	G0S2	50486	G0/G1 switch 2	UP	7.84373415968524	7.84521982403377	7.93587709579255	9.90326995156418	10.5113474121986
110	ENSG00000124107	4.35718447578541	6.27508499974259e-05	0.00157385318497065	SLPI	6590	secretory leukocyte peptidase inhibitor	UP	4.75355361565977	4.66769045280198	4.81421347264385	7.17272997827471	5.07822033202307
111	ENSG00000124216	4.14631411068474	1.93272244956592e-05	0.000599859782494903	SNAI1	6615	snail family transcriptional repressor 1	UP	4.64300302911045	4.77355712213038	4.73715254994833	5.41150414925097	6.78381646514907
112	ENSG00000124731	2.13182002803161	0.00322042485673358	0.035318069675925	TREM1	54210	triggering receptor expressed on myeloid cells 1	UP	7.64089980129625	9.30455535869096	8.88497743882514	10.2893565436196	11.1810006720823
113	ENSG00000124875	2.29391329516273	4.28484818879091e-07	2.25247037998212e-05	CXCL6	6372	C-X-C motif chemokine ligand 6	UP	6.4115489027991	7.30293006144011	7.76735804926102	9.08282709597706	9.46055721949771
114	ENSG00000124882	1.89427653482181	2.03934539685566e-11	2.96454229832711e-09	EREG	2069	epiregulin	UP	9.2696336697004	10.1751610167271	9.82568456257781	11.613827919749	11.6938306974994
115	ENSG00000125430	1.6444817807615	5.21102202407669e-10	5.89176347261877e-08	HS3ST3B1	9953	heparan sulfate-glucosamine 3-sulfotransferase 3B1	UP	9.89696872052039	9.33200662045531	9.51228009776201	10.895335080602	11.4496555884069
116	ENSG00000125538	2.2565557469399	4.79395354354832e-20	3.41473310906947e-17	IL1B	3553	interleukin 1 beta	UP	13.6408951894324	13.465109139751	13.684189035047	15.4373526657648	16.1753526566591
117	ENSG00000125740	2.21671478385979	0.00451909781253246	0.0458540366362802	FOSB	2354	FosB proto-oncogene, AP-1 transcription factor subunit	UP	4.86434018876462	4.9983246358992	5.06838719312673	5.50332112202391	6.09474161400073
118	ENSG00000125810	2.24948624750528	2.13774747124607e-08	1.56981621215222e-06	CD93	22918	CD93 molecule	UP	8.23522858909008	9.36715622729319	9.56974262212454	11.0098391276936	11.6115388506237
119	ENSG00000128342	3.46239130583042	0.000116305630188064	0.00259700628159744	LIF	3976	LIF interleukin 6 family cytokine	UP	4.57779353531909	4.84002956836723	4.73785397489566	6.27462606725683	5.50362742358418
120	ENSG00000128641	2.00562872054852	0.004511793776239	0.0458452311956496	MYO1B	4430	myosin IB	UP	6.07484041587089	5.1512899329547	5.62795972274271	6.25007849475113	7.35550247408034
121	ENSG00000130222	1.67724317890405	0.00226642576313559	0.0269736853981868	GADD45G	10912	growth arrest and DNA damage inducible gamma	UP	5.38717129403023	5.17289403585917	5.38751020528029	6.18054028991166	6.07839050693011
122	ENSG00000131355	3.39195572526751	4.94185398713706e-07	2.55078448915778e-05	ADGRE3	84658	adhesion G protein-coupled receptor E3	UP	5.18098171970468	5.3301620462382	5.08005966867666	6.18774494117673	7.5910294498906
123	ENSG00000131797	-1.51508815646748	2.40978291404655e-05	0.000718195970575464	CLUHP3	100132341	clustered mitochondria homolog pseudogene 3	DOWN	8.14770518686806	7.66184786658948	7.62293137028933	6.88775557371866	6.37685497095017
124	ENSG00000133048	2.32285367699272	0.000227332671817215	0.00449179090528161	CHI3L1	1116	chitinase 3 like 1	UP	6.83513933404476	6.16953646389999	6.04318934835586	8.85897351011344	6.95822486901212
125	ENSG00000133246	1.71033161323427	0.000279103853735971	0.00528036321423989	PRAM1	84106	PML-RARA regulated adaptor molecule 1	UP	5.76911001313965	6.46382600016344	6.57335866631174	7.82345484446359	7.25225267797374
126	ENSG00000133657	1.76421341560142	5.05690802873675e-20	3.43051008463732e-17	ATP13A3	79572	ATPase 13A3	UP	12.4413057193259	12.6140036900381	12.4760663689531	14.0262500654196	14.4789546596364
127	ENSG00000134202	-2.03702042135149	3.75099354568466e-05	0.00103159563806609	GSTM3	2947	glutathione S-transferase mu 3	DOWN	6.52454094331999	7.60871453742723	7.53664145501567	5.91668882909134	5.93103718498101
128	ENSG00000134247	2.01135807024564	0.00190362679523434	0.0234188837002663	PTGFRN	5738	prostaglandin F2 receptor inhibitor	UP	5.02698082865628	5.93498099902659	6.03312629792844	7.13562127985181	6.87735019245698
129	ENSG00000134460	1.69026531123531	2.39151900527509e-05	0.000715747473721615	IL2RA	3559	interleukin 2 receptor subunit alpha	UP	7.67342663716069	6.83817436286943	7.17026017779857	8.26656459913989	9.08273813147289
130	ENSG00000134531	1.64333240453637	4.10653485105191e-22	4.50013042216042e-19	EMP1	2012	epithelial membrane protein 1	UP	10.0053844726839	9.84420637904402	10.1731468144822	11.6358053323894	11.6091028485991
131	ENSG00000134755	2.77331291324549	3.92048931889643e-06	0.000158224984329263	DSC2	1824	desmocollin 2	UP	5.78899232492625	5.59932143938825	5.36561468668136	6.51597714920885	7.87152818139617
132	ENSG00000135047	1.65902742739324	2.65193432691588e-12	4.78220967357515e-10	CTSL	1514	cathepsin L	UP	11.1357132372803	10.6985322384305	10.8410888710165	12.2494672071003	12.7883507763156
133	ENSG00000135636	2.43672751354254	0.00128435423552101	0.0174382422751626	DYSF	8291	dysferlin	UP	6.14942526178995	5.26096006250494	5.11014332441579	7.51985976647299	6.43156783936892
134	ENSG00000135862	2.34824373525321	0.000286237838382351	0.00537960982268466	LAMC1	3915	laminin subunit gamma 1	UP	5.49238954212373	5.93351833787188	6.23200345184627	8.11953276757906	6.52420071963349
135	ENSG00000136244	2.97236887793451	0.00501346915210245	0.0492445734902675	IL6	3569	interleukin 6	UP	9.80406052634969	7.23492358200158	7.99772938634115	11.1409783539867	11.9903536360625
136	ENSG00000136573	-2.12750394664378	1.01997821578294e-05	0.000361457951792135	BLK	640	BLK proto-oncogene, Src family tyrosine kinase	DOWN	6.75307475244019	7.22085395706169	7.08815166205642	5.98305764333205	5.34887632676815
137	ENSG00000136634	1.76328213553053	0.00147795312492077	0.0193164405666251	IL10	3586	interleukin 10	UP	5.66979203412641	5.64856094555176	6.05958337621083	6.33009117120237	7.3177408946767
138	ENSG00000137310	-6.20741650354854	0.000411913255354392	0.00730774126497966	TCF19	6941	transcription factor 19	DOWN	5.79122578824764	5.26282798974734	5.04427460593548	4.17994756877762	4.17994756877762
139	ENSG00000137332	4.30651320583663	0.00087710091097981	0.0128683620780828	DDR1	780	discoidin domain receptor tyrosine kinase 1	UP	4.85540989480093	4.17994756877762	4.17994756877762	5.88208415881299	5.58349797896532
140	ENSG00000137462	1.50697960986429	5.10971622545637e-10	5.82344138782812e-08	TLR2	7097	toll like receptor 2	UP	10.3881383160611	11.016641366235	10.9685051285808	12.1811144242867	12.4209363433044
141	ENSG00000137804	1.7931376310152	0.000464929778052798	0.00801863149895904	NUSAP1	51203	nucleolar and spindle associated protein 1	UP	5.37199209758143	5.44338133058236	5.32858399311145	6.41964860465078	6.1425969433201
142	ENSG00000138002	-1.75242148809135	0.000327596540651641	0.00602963865390605	IFT172	26160	intraflagellar transport 172	DOWN	7.49113582746081	6.54087615106276	7.00410351119038	6.10542455773693	5.69850175180469
143	ENSG00000138316	2.0746559996182	1.27445579488014e-05	0.000429217429169327	ADAMTS14	140766	ADAM metallopeptidase with thrombospondin type 1 motif 14	UP	6.24892897215566	5.90291877239476	6.62916115529929	7.31305222247983	8.23938229437013
144	ENSG00000138411	2.85072028211625	0.00231350203994946	0.0274422565038468	HECW2	57520	HECT, C2 and WW domain containing E3 ubiquitin protein ligase 2	UP	4.59720793460824	4.74688573168678	5.3127688924301	5.99774944359412	5.88658346209908
145	ENSG00000138448	1.74730197307906	1.26618830078531e-10	1.65487325990711e-08	ITGAV	3685	integrin subunit alpha V	UP	8.30209144724985	8.91946419061176	9.02353608473235	10.3545253932201	10.528049317073
146	ENSG00000138771	2.8314359475046	5.05244260918127e-07	2.59845117005041e-05	SHROOM3	57619	shroom family member 3	UP	5.18445572515397	5.72823707421006	5.67850826103898	6.75683689915589	7.74145270979641
147	ENSG00000138772	4.60021863767683	0.00272729404978676	0.0313368029420084	ANXA3	306	annexin A3	UP	5.21414267276171	4.74330131195205	5.11058575708248	8.48307483568124	5.24818452423157
148	ENSG00000139132	1.51614223284513	2.44568584608011e-13	5.12371184753784e-11	FGD4	121512	FYVE, RhoGEF and PH domain containing 4	UP	7.58276303986251	7.69348823362287	7.78459884974714	8.9483921506455	9.1330192775504
149	ENSG00000139572	2.01854782969736	6.80463875299879e-13	1.36533638979184e-10	GPR84	53831	G protein-coupled receptor 84	UP	7.32428239746653	7.38296806473781	7.43458158161296	8.78703795352483	9.45740752835106
150	ENSG00000140545	-1.70656649873777	0.000133065209099292	0.00289854276579283	MFGE8	4240	milk fat globule EGF and factor V/VIII domain containing	DOWN	6.42079217175842	6.83887601347185	6.97749570645308	5.62609705541476	5.84449026726276
151	ENSG00000140859	1.52180527009046	6.83801136717113e-08	4.44814200624292e-06	KIFC3	3801	kinesin family member C3	UP	8.31730995018565	8.96009606225838	9.06610907707145	10.1204383237255	10.3967827459757
152	ENSG00000142082	-1.52578397534869	0.000158182488550311	0.00335337460102341	SIRT3	23410	sirtuin 3	DOWN	6.83829771201801	7.06586480002657	6.64560678516319	6.04856940151791	5.71788128183902
153	ENSG00000142224	3.53395159545132	6.01337425843302e-12	1.01983963911472e-09	IL19	29949	interleukin 19	UP	6.20636043572744	5.4982495527133	5.88498071360369	7.78155239362631	9.00722640304167
154	ENSG00000143061	1.96974470864343	0.00286265036405924	0.0325695141009863	IGSF3	3321	immunoglobulin superfamily member 3	UP	5.67974353848004	5.14016554077592	5.28845933020781	5.95764871817841	6.77521221422544
155	ENSG00000143226	1.92314397098801	1.94732493966282e-11	2.8599578443749e-09	FCGR2A	2212	Fc fragment of IgG receptor IIa	UP	9.09770102122387	8.83004269863457	8.81068058321097	10.2853807299645	11.1203130093992
156	ENSG00000143546	1.55202050922903	1.08022344228906e-05	0.000377178018599263	S100A8	6279	S100 calcium binding protein A8	UP	8.78046173686218	9.61708715652837	9.75286466020788	11.2640173872659	10.5375388476886
157	ENSG00000143603	2.32090119698094	0.00342746766699991	0.0369068060348305	KCNN3	3782	potassium calcium-activated channel subfamily N member 3	UP	4.80473022393686	5.04018750985946	4.812076177333	5.69479152873253	5.7358274825837
158	ENSG00000144668	4.28622487927513	0.000180344624689532	0.00373972274137857	ITGA9	3680	integrin subunit alpha 9	UP	4.72315025324634	4.65026683212163	4.81049880929836	7.07239538274741	4.92606180834742
159	ENSG00000144681	3.6136640467068	1.83340944285781e-11	2.74934220241604e-09	STAC	6769	SH3 and cysteine rich domain	UP	5.57945934517496	5.00719475235226	5.87487041705542	8.10205609950025	7.77154841847306
160	ENSG00000145217	-2.58907082103332	7.65014270014799e-05	0.00185032144153325	SLC26A1	10861	solute carrier family 26 member 1	DOWN	6.41419032024399	5.88055990487673	5.94117066371264	5.1451463267284	4.82190613444349
161	ENSG00000145936	2.26363107780658	1.28844619587106e-09	1.30351373606234e-07	KCNMB1	3779	potassium calcium-activated channel subfamily M regulatory beta subunit 1	UP	6.92036949095232	6.2423813894233	6.53887827480505	8.1144668569576	8.66159696983971
162	ENSG00000146094	1.55581764108812	5.10610541601761e-08	3.43120649795221e-06	DOK3	79930	docking protein 3	UP	8.51969755182425	8.82387181843532	9.06535415424827	9.92790336047014	10.5948980033401
163	ENSG00000146476	1.77335254545686	3.39829755609488e-13	7.01625318610546e-11	ARMT1	79624	acidic residue methyltransferase 1	UP	7.66258131431965	7.89237674481976	8.16429350248183	9.64896949185561	9.42422591307119
164	ENSG00000147231	-1.92228042154451	0.00100942545346719	0.0144670774749433	RADX	55086	RPA1 related single stranded DNA binding protein, X-linked	DOWN	6.59951211567235	6.47544800057307	5.98620484627643	5.59435133251002	5.11422215429232
165	ENSG00000147454	2.83745901305412	1.88099249615979e-05	0.00058507901965704	SLC25A37	51312	solute carrier family 25 member 37	UP	7.76615734262992	8.26550414128729	8.52463782730581	9.873916319928	11.4970042270237
166	ENSG00000148655	2.08945765103635	0.000158502198061402	0.0033551594555464	LRMDA	83938	leucine rich melanocyte differentiation associated	UP	5.34817733059686	5.16502896746604	5.15057325661569	6.23351462361589	6.18829714659094
167	ENSG00000148926	1.63971739508085	1.48175401469216e-09	1.46590747870171e-07	ADM	133	adrenomedullin	UP	7.28165538852037	7.65737334562781	7.58502865770384	8.70811800483185	9.17800090917114
168	ENSG00000149516	2.75194260200741	0.00472474959683709	0.0474005512370008	MS4A3	932	membrane spanning 4-domains A3	UP	4.75038322123403	5.41155016069077	5.40878171986332	7.31454807685452	5.28454942349171
169	ENSG00000150510	2.93801534646139	9.67000088302954e-05	0.0022363446847344	FAM124A	220108	family with sequence similarity 124 member A	UP	5.71092648024012	4.70026574451666	5.13163324892454	6.65401775913279	6.96791712795653
170	ENSG00000151715	2.26990377139036	2.90727688235677e-08	2.0402495796086e-06	TMEM45B	120224	transmembrane protein 45B	UP	5.66912622963804	5.85460463015287	6.2117028014228	7.31298585762574	7.6957505484886
171	ENSG00000153071	1.73203832486727	2.63679954379177e-09	2.37745862663656e-07	DAB2	1601	DAB adaptor protein 2	UP	7.68390190267896	7.96663858236409	8.46483234253454	9.65640785842063	9.68069179487438
172	ENSG00000153071	1.73203832486727	2.63679954379177e-09	2.37745862663656e-07	LOC112267931	112267931	uncharacterized LOC112267931	UP	7.68390190267896	7.96663858236409	8.46483234253454	9.65640785842063	9.68069179487438
173	ENSG00000154102	-2.80301655311331	0.00512727976749839	0.0499611679670192	C16orf74	404550	chromosome 16 open reading frame 74	DOWN	5.14589376871551	5.73303365672275	5.71502816346138	4.61989020767244	4.82186006598498
174	ENSG00000154380	1.50354620718839	0.00187907103503777	0.02323719267808	ENAH	55740	ENAH actin regulator	UP	6.15368880208322	6.08797421585129	6.04119502562339	7.56004852108457	6.5198900033164
175	ENSG00000155465	1.79707622207586	1.13851453822627e-06	5.44271077569509e-05	SLC7A7	9056	solute carrier family 7 member 7	UP	9.62648093149694	8.82916426416831	8.68431241417799	10.3727765957226	11.1905761363468
176	ENSG00000155970	-2.01744200511862	0.00468561732359032	0.0472074288485627	MICU3	286097	mitochondrial calcium uptake family member 3	DOWN	6.57642711737753	6.22454029126535	6.57240808759116	5.80395311744222	4.84850289606926
177	ENSG00000156234	1.9575930446322	0.00490350486730783	0.0487039686668128	CXCL13	10563	C-X-C motif chemokine ligand 13	UP	5.14282461573414	4.94196509171322	5.0377620350073	5.95600071472186	5.67355701762599
178	ENSG00000156239	-1.5559622679746	0.00141277859314595	0.018682270819712	N6AMT1	29104	N-6 adenine-specific DNA methyltransferase 1	DOWN	6.60297521309947	6.3506472690577	6.12858903042679	5.59829735104628	5.45834206089431
179	ENSG00000156398	-2.39562146588863	7.03079731272953e-05	0.00173588801589506	SFXN2	118980	sideroflexin 2	DOWN	5.92772247786055	6.47292142982949	6.97099589165912	5.27818457378422	5.27811211475583
180	ENSG00000157227	2.18927116164233	2.71250221733168e-11	3.75168025127254e-09	MMP14	4323	matrix metallopeptidase 14	UP	9.91377906175129	9.61553620613584	10.1172262857712	11.413923643716	12.4796843712658
181	ENSG00000157657	-1.50848889749052	0.00505149306184891	0.0494935145523381	ZNF618	114991	zinc finger protein 618	DOWN	7.00230806944893	6.40562901375095	6.18299718362834	5.8463194016496	5.55792201238742
182	ENSG00000158428	2.77885859491678	9.62067652281495e-05	0.00223218497954433	CATIP	375307	ciliogenesis associated TTC17 interacting protein	UP	4.96868657188486	4.86134476111185	4.82268333456942	5.95226755236113	5.92931992974075
183	ENSG00000159339	3.139616111211	4.12407121620774e-05	0.00110851921785086	PADI4	23569	peptidyl arginine deiminase 4	UP	5.67577111236751	5.3834833724256	5.28578438996023	8.0956660576294	5.94756481336745
184	ENSG00000159399	1.66735801568934	2.24731485492961e-08	1.64180756017062e-06	HK2	3099	hexokinase 2	UP	10.0801529243785	9.28720172772443	9.55238010327194	11.0048584937383	11.5470390236237
185	ENSG00000160179	1.66909779643254	5.36904595647212e-05	0.00137815186839463	ABCG1	9619	ATP binding cassette subfamily G member 1	UP	6.01372784052322	6.72892512262697	6.2727900828147	7.3776604545368	7.78759896939117
186	ENSG00000160221	-2.2136291324086	0.000601889975656891	0.00984445992331581	GATD3	8209	glutamine amidotransferase class 1 domain containing 3	DOWN	6.44144376623173	6.27688434111828	5.77126341475992	5.00451402248933	5.29129298502827
187	ENSG00000160883	1.58826454246562	1.23647490222666e-07	7.54223525843138e-06	HK3	3101	hexokinase 3	UP	7.1877235227475	6.953742812795	6.79483047109757	8.51091337838283	8.05284946857685
188	ENSG00000161955	1.64506362424313	0.00130123701019205	0.0176043897884102	TNFSF13	8741	TNF superfamily member 13	UP	5.9293135453443	5.65873799465221	5.87101275466649	6.36524797113478	7.23482440121344
189	ENSG00000162493	2.714175524523	0.00110407870086468	0.0154657867969697	PDPN	10630	podoplanin	UP	6.11517589501388	7.70795662588858	7.83538024917352	9.68730593693016	9.99608718712068
190	ENSG00000162494	3.15916546892911	0.00507404467937819	0.0496726896910548	LRRC38	126755	leucine rich repeat containing 38	UP	4.51127898325635	4.86600240860161	4.50036481049257	5.79013586620436	5.23890892477669
191	ENSG00000162522	-1.77448949707795	0.00447577867760473	0.0456420494210143	KIAA1522	57648	KIAA1522	DOWN	6.27526189373298	6.01112624264554	5.77659346298356	5.36606754982627	5.07631947683943
192	ENSG00000162892	3.37545414984737	4.9406917089199e-19	3.06022148196839e-16	IL24	11009	interleukin 24	UP	6.7122999555102	6.68703673765398	7.056747588693	9.09369899849519	10.2184923213433
193	ENSG00000163235	2.71542461386181	2.35289399212731e-11	3.35193278118456e-09	TGFA	7039	transforming growth factor alpha	UP	6.60924669319659	6.43113314532261	6.96204104339402	8.32450206974402	9.38580758406486
194	ENSG00000163534	-2.16837357771962	2.0085307859081e-05	0.00061667089603549	FCRL1	115350	Fc receptor like 1	DOWN	7.45770038559426	6.98412310169614	6.6263029693412	5.93639004410297	5.45243073568736
195	ENSG00000163734	2.06625859713393	1.71581321232608e-11	2.62833064761262e-09	CXCL3	2921	C-X-C motif chemokine ligand 3	UP	9.16428563006781	9.90529210099218	10.0058991755868	11.4696827612422	11.9965112201685
196	ENSG00000163735	3.45113990223432	3.53892569992182e-06	0.000146131987017641	CXCL5	6374	C-X-C motif chemokine ligand 5	UP	10.4451236172798	12.530369100041	12.7126101167152	15.0940880395297	16.0220595832939
197	ENSG00000163739	2.25650365141219	8.24270850970251e-24	1.0675056857202e-20	CXCL1	2919	C-X-C motif chemokine ligand 1	UP	11.1322296122782	11.4220339488119	11.4648401130956	13.2942974118368	13.831324218532
198	ENSG00000163975	2.62833189764393	2.50170071445984e-08	1.80909788721801e-06	MELTF	4241	melanotransferrin	UP	5.20049110330169	5.47404833344364	5.30332662826756	6.73933062102701	6.76577691188835
199	ENSG00000165029	2.0807077717913	2.54492397630791e-11	3.58960266994877e-09	ABCA1	19	ATP binding cassette subfamily A member 1	UP	9.74117524756553	9.20236375028087	9.29386908439603	10.9467300304462	11.8300299478976
200	ENSG00000165474	4.12712951509942	2.21538485279707e-47	3.1560372612947e-43	GJB2	2706	gap junction protein beta 2	UP	6.18634884179242	5.9718280104354	5.80555287005528	9.12746017769404	9.36490336403842
201	ENSG00000165685	2.54387060780317	3.6542782774395e-06	0.000149931423708796	TMEM52B	120939	transmembrane protein 52B	UP	5.27207828853965	6.14187193663614	6.22683619471722	7.7916928049382	7.66321563578499
202	ENSG00000165716	-1.93232850149953	0.00103596102361088	0.0147435571851755	DIPK1B	138311	divergent protein kinase domain 1B	DOWN	5.83848453261184	6.23849916643384	6.13483472573878	5.16558194258443	5.23863421136371
203	ENSG00000166033	3.23027412824295	1.87693837871713e-09	1.79423444667416e-07	HTRA1	5654	HtrA serine peptidase 1	UP	5.04999063721647	5.35385420948015	4.96703050142923	6.80070460300585	6.81154782471501
204	ENSG00000166068	1.73774760103111	2.12466588180556e-10	2.67858319930991e-08	SPRED1	161742	sprouty related EVH1 domain containing 1	UP	7.94148451868301	7.36685676608496	7.88093455448562	9.19393551800169	9.43374820581237
205	ENSG00000166165	1.55924944104575	0.00357036895926952	0.0381571464319232	CKB	1152	creatine kinase B	UP	7.43530638249257	6.44127869686851	6.59847346410972	7.41412214660298	8.65805168980156
206	ENSG00000166323	-1.66819734640679	0.00378550513026822	0.0399941474664648	C11orf65	160140	chromosome 11 open reading frame 65	DOWN	6.60045091861692	5.93976308176875	6.18734796306607	5.57686004686614	5.24215678606325
207	ENSG00000166503	1.54155413870056	1.30880869878433e-07	7.93416541399216e-06	HDGFL3	50810	HDGF like 3	UP	7.2873213362281	7.9097717419021	7.3797007320478	8.93277056885636	8.87721179439178
208	ENSG00000166527	2.03047130274367	1.47565209788857e-07	8.69626029509628e-06	CLEC4D	338339	C-type lectin domain family 4 member D	UP	6.42978058902446	5.87324839654297	5.98504628912825	7.46351353432517	7.67240878299906
209	ENSG00000166762	-2.25309140183909	3.86509479866408e-06	0.000156872195161734	CATSPER2	117155	cation channel sperm associated 2	DOWN	7.07585216311604	6.59850809151591	6.86705881123925	5.78241200994659	5.2605163589386
210	ENSG00000166840	-2.82576229509731	0.000718918495902102	0.0111687163496416	GLYATL1	92292	glycine-N-acyltransferase like 1	DOWN	5.3677310660234	6.33484826475272	6.05362495552196	4.87763791486008	4.9103852479116
211	ENSG00000166920	1.58047627041689	1.00755986473585e-06	4.86566028238202e-05	C15orf48	84419	chromosome 15 open reading frame 48	UP	10.3710306766638	10.165007663685	10.2706066481081	11.1465087977287	12.2827396471773
212	ENSG00000167207	1.51604116308899	4.25169763313251e-05	0.00113852790378958	NOD2	64127	nucleotide binding oligomerization domain containing 2	UP	7.40107807288324	6.58361146094086	7.43058290739316	8.49555014664215	8.44465048725111
213	ENSG00000167291	1.55031420766399	0.000155927498767551	0.00331543753349632	TBC1D16	125058	TBC1 domain family member 16	UP	5.81654227526459	5.76497099219552	5.67158811763308	6.77937662008643	6.57282575319872
214	ENSG00000167600	1.86568712746441	3.50922626382638e-06	0.000145326852774624	CYP2S1	29785	cytochrome P450 family 2 subfamily S member 1	UP	6.25145701104572	6.97550005321319	6.97476183332386	7.96251978609774	8.55395267937662
215	ENSG00000167615	-2.1309671956542	1.01289720800791e-09	1.06886915742819e-07	LENG8	114823	leukocyte receptor cluster member 8	DOWN	9.55807968547104	10.2378129966854	10.5972200223233	7.89907743737074	8.44984062133231
216	ENSG00000167680	1.53042251450951	8.7590854724107e-08	5.52132440884792e-06	SEMA6B	10501	semaphorin 6B	UP	9.19774964955816	9.87353624243537	9.93110448268138	10.9464942033736	11.4045179543652
217	ENSG00000167850	1.64425751256551	3.71655566620424e-07	1.99796422719795e-05	CD300C	10871	CD300c molecule	UP	6.34214299856735	6.12950018303767	6.43130079192475	7.38438882314712	7.62008281088539
218	ENSG00000168255	-2.89076136797861	2.73580662697608e-12	4.87178765098766e-10	POLR2J3	548644	RNA polymerase II subunit J3	DOWN	6.99689283081746	6.90945804553604	7.13436266661127	5.40199371633372	5.32750488846991
219	ENSG00000168528	2.98872805450109	0.000377942799955649	0.00678107446872566	SERINC2	347735	serine incorporator 2	UP	4.51110059503351	5.20165635085973	5.24502979359966	5.95110187464149	6.81279693017964
220	ENSG00000169047	-2.37747566213174	9.55021789353555e-05	0.00223036728051324	IRS1	3667	insulin receptor substrate 1	DOWN	6.16350873429277	7.28133268342327	6.9475350293829	5.70466656105711	5.20517850532668
221	ENSG00000169403	1.54480426706628	2.44374794484374e-09	2.246040853048e-07	PTAFR	5724	platelet activating factor receptor	UP	11.1104722623623	10.5054446098868	10.7265122575768	12.0412346089643	12.5679319475132
222	ENSG00000169429	2.0918740076197	2.69718666885885e-15	8.35306984447026e-13	CXCL8	3576	C-X-C motif chemokine ligand 8	UP	14.4080546106083	14.5304240270616	14.5457321695431	16.0919967024588	16.9535928783125
223	ENSG00000169902	2.69425451383132	5.27482029915951e-06	0.000206442554895128	TPST1	8460	tyrosylprotein sulfotransferase 1	UP	5.91431668000115	5.94762463678595	5.06642867080166	7.39960816669167	7.44827207954913
224	ENSG00000170542	1.58974033496393	3.96134626413091e-06	0.000159416211522059	SERPINB9	5272	serpin family B member 9	UP	11.2642026227387	10.4897366610363	10.6841193624764	11.8520838098365	12.8300692302028
225	ENSG00000171049	2.52302911078183	2.77868267326929e-16	1.09958648231651e-13	FPR2	2358	formyl peptide receptor 2	UP	7.52177780227083	7.46155781610585	7.76462732291769	9.40324394491314	10.2425660513735
226	ENSG00000171051	1.76950839617921	2.22685920170028e-06	9.88281501165799e-05	FPR1	2357	formyl peptide receptor 1	UP	8.21805613715959	9.19320311433109	9.40893621229468	10.4423867914723	10.9581696675698
227	ENSG00000171236	2.13264376126356	5.31983028196473e-08	3.54141599050792e-06	LRG1	116844	leucine rich alpha-2-glycoprotein 1	UP	5.84419633638938	5.63194533627774	5.70303878801283	6.93052120425561	7.21115632501147
228	ENSG00000171817	-1.65721254879491	0.00201585480796538	0.0244199554373085	ZNF540	163255	zinc finger protein 540	DOWN	6.08758086604454	6.10881035505489	6.58873507266237	5.50349593421769	5.33780947155809
229	ENSG00000172037	3.37082822314184	0.0033885260608553	0.0366710497864433	LAMB2	3913	laminin subunit beta 2	UP	4.55299567999324	4.52072484255389	5.0262472172648	6.36706369642515	5.16756202905642
230	ENSG00000172216	1.664360845451	5.88817796592465e-08	3.88347144919271e-06	CEBPB	1051	CCAAT enhancer binding protein beta	UP	8.62531772108203	8.94301515570998	9.20884307790661	10.0833378313837	10.8817466676669
231	ENSG00000172232	5.22186296273966	0.00158825256226965	0.0203473435270624	AZU1	566	azurocidin 1	UP	4.17994756877762	4.52679452425333	4.49617728685369	6.27668621786839	4.65786638599605
232	ENSG00000172594	3.42270310618928	1.73591948222702e-38	8.24330298126873e-35	SMPDL3A	10924	sphingomyelin phosphodiesterase acid like 3A	UP	6.3190711383199	6.4441035565792	6.56805612462986	9.08520471853956	9.45907642362041
233	ENSG00000173083	2.47608732866746	2.12483383564663e-08	1.56981621215222e-06	HPSE	10855	heparanase	UP	6.68605010492268	7.74578998322605	7.96950479145754	9.47296510100889	10.0801037971604
234	ENSG00000173110	1.79731248259091	0.000117823851957721	0.002618593751934	HSPA6	3310	heat shock protein family A (Hsp70) member 6	UP	6.93342542100637	5.98497351653953	6.18712735521104	7.61771746247375	7.96078999581845
235	ENSG00000173114	-1.88637336758774	6.19473492256897e-06	0.000237871142067163	LRRN3	54674	leucine rich repeat neuronal 3	DOWN	8.08019424481156	7.85124425663377	7.94292457958456	6.8919797874544	5.94737846348116
236	ENSG00000173320	2.99959871699354	9.01039898865375e-05	0.00213226152811232	STOX2	56977	storkhead box 2	UP	4.63721981943623	4.96309816251347	4.87890041031627	5.83770639646932	6.06638534600474
237	ENSG00000173391	2.22244889735325	1.29147707313408e-16	5.57526738905096e-14	OLR1	4973	oxidized low density lipoprotein receptor 1	UP	10.0953189958172	10.6756171155342	10.8284818674283	12.5401521879573	12.9530567143729
238	ENSG00000173918	2.87224433857474	8.42846896277387e-12	1.34912324543457e-09	C1QTNF1	114897	C1q and TNF related 1	UP	6.34561542217184	5.79631992506942	6.63754085982804	8.26091536711301	8.80197617757136
239	ENSG00000174136	-1.77633465878121	0.000626122789093496	0.0100680715185781	RGMB	285704	repulsive guidance molecule BMP co-receptor b	DOWN	6.67548767841329	6.57114241702728	6.06731486953471	5.59945789358746	5.37504331719496
240	ENSG00000174705	3.78806472486466	2.47879902596745e-23	2.94274757699435e-20	SH3PXD2B	285590	SH3 and PX domains 2B	UP	5.9176573470238	5.95536228839648	6.23745509622481	8.49501862619588	9.39238461030384
241	ENSG00000176170	1.51450805180167	3.63697367014867e-11	4.93450732427981e-09	SPHK1	8877	sphingosine kinase 1	UP	8.15620674830872	7.94287194163139	8.09107602526583	9.22205717868899	9.65247455784663
242	ENSG00000176597	1.65533186220095	4.8469893122222e-10	5.56856530176753e-08	B3GNT5	84002	UDP-GlcNAc:betaGal beta-1,3-N-acetylglucosaminyltransferase 5	UP	8.61196918511756	7.96062947536589	8.33637322194421	9.72100768455669	10.0092378453301
243	ENSG00000177455	-1.55626360279561	6.80325269319089e-05	0.00168555022377735	CD19	930	CD19 molecule	DOWN	6.8072916712581	7.29294154617457	6.93965604784573	6.08207186826243	5.91607627684966
244	ENSG00000178726	2.02765197025125	3.52544763730371e-10	4.25623110517192e-08	THBD	7056	thrombomodulin	UP	6.29600381620345	6.79937017056204	6.88883493482778	8.38619391794164	8.25539719599616
245	ENSG00000179299	-2.90870483523312	0.000100348287956963	0.00230203173950868	NSUN7	79730	NOP2/Sun RNA methyltransferase family member 7	DOWN	5.51029479552883	6.58448020959065	6.34630946288855	5.03589401689179	4.91413857651842
246	ENSG00000181577	2.0420014394461	0.000772600740401717	0.0118095173259258	C6orf223	221416	chromosome 6 open reading frame 223	UP	5.38806691511163	5.45142992956605	5.45390999640447	5.97292897153719	6.93318397515519
247	ENSG00000182472	-2.65045348168205	0.000856393904131773	0.0126953044310731	CAPN12	147968	calpain 12	DOWN	5.59261750402341	5.78462099968829	5.6900599194309	4.92599858011501	4.68047882675885
248	ENSG00000182585	1.51731157892922	0.00408765107592708	0.0426613019982836	EPGN	255324	epithelial mitogen	UP	5.6409410110437	5.8493933209488	5.3096826190459	6.46269155165607	6.45506344010227
249	ENSG00000183019	3.43339383237706	2.8299448445629e-15	8.57774345864746e-13	MCEMP1	199675	mast cell expressed membrane protein 1	UP	6.78979621584993	6.03090754487084	5.93236773496768	8.73670246318097	9.34727489588943
250	ENSG00000183696	1.52233904715757	2.63668079989875e-09	2.37745862663656e-07	UPP1	7378	uridine phosphorylase 1	UP	8.5810581108214	8.34400694275153	8.72311850775312	9.67849688680994	10.2465369994918
251	ENSG00000183762	1.84771051319938	1.94596021196644e-05	0.000601727479140066	KREMEN1	83999	kringle containing transmembrane protein 1	UP	6.3009794636684	5.98884271098455	6.01158264593482	6.94870796785082	7.7418741322242
252	ENSG00000184221	2.07130179859203	7.85860751919509e-08	5.02034631024454e-06	OLIG1	116448	oligodendrocyte transcription factor 1	UP	6.44039256098742	6.2232284057811	6.96759636689793	8.4244816929399	7.99344682768721
253	ENSG00000184226	-2.76004732054885	7.82187413546432e-16	2.78576047334562e-13	PCDH9	5101	protocadherin 9	DOWN	8.07818586571593	7.93084738751136	7.47852622187354	5.95524040919173	5.83912727793869
254	ENSG00000184557	1.71238026819043	1.231629184968e-09	1.26228700496793e-07	SOCS3	9021	suppressor of cytokine signaling 3	UP	9.53791540448786	9.20776798934058	9.57409482010438	10.6547325367668	11.454939176346
255	ENSG00000184838	2.73907750586375	6.97553024427969e-06	0.000263090150880718	PRR16	51334	proline rich 16	UP	5.30961230888182	5.01925979898853	4.9758465876729	6.1955647670918	6.5775170379065
256	ENSG00000185291	1.98458361083615	1.06029221520694e-07	6.62496618326229e-06	IL3RA	3563	interleukin 3 receptor subunit alpha	UP	8.69450048742654	7.5873540800601	7.86313656090651	9.81127831763787	10.1194514009328
257	ENSG00000186047	1.764621637173	2.58890117797364e-11	3.61583197856985e-09	DLEU7	220107	deleted in lymphocytic leukemia 7	UP	6.46041824080786	6.5174776505448	6.52254461024848	7.84009845542418	7.86920332608983
258	ENSG00000186047	1.764621637173	2.58890117797364e-11	3.61583197856985e-09	DLEU1-AS1	103689915	DLEU1 antisense RNA 1	UP	6.46041824080786	6.5174776505448	6.52254461024848	7.84009845542418	7.86920332608983
259	ENSG00000186049	-2.70941274610541	0.00165773705607614	0.0210294943017459	KRT73	319101	keratin 73	DOWN	5.1620367860312	6.36820688360008	6.7953458716542	5.05630067212897	5.07154653686833
260	ENSG00000186074	2.2652243729789	1.05334579405486e-06	5.06958249395458e-05	CD300LF	146722	CD300 molecule like family member f	UP	6.11012300971801	5.63750460425918	5.52929756382768	7.04302911846813	7.45325833861542
261	ENSG00000186081	2.01660139290033	0.000386659773712518	0.00689406149725723	KRT5	3852	keratin 5	UP	5.39237146973744	5.66737135369472	5.66944048539865	7.14403750187716	6.21057863926467
262	ENSG00000186265	-1.66830512983039	0.000503658116295555	0.0085316450948234	BTLA	151888	B and T lymphocyte associated	DOWN	6.53960792515221	7.46523015468061	6.82048124075296	5.99744589863278	5.82483069686066
263	ENSG00000186407	1.53090799603625	7.16932942507633e-05	0.00176093563775237	CD300E	342510	CD300e molecule	UP	9.86421231893891	11.2138414720636	11.2300322628428	12.5027522616098	12.3044490366828
264	ENSG00000186522	1.56281443158095	0.000229175480473734	0.00451777258403006	SEPTIN10	151011	septin 10	UP	6.14378495497202	6.94473805886025	7.03356701913076	7.81967148542191	8.16399704255812
265	ENSG00000186583	2.86011102695328	8.56790606113411e-07	4.20890999127298e-05	SPATC1	375686	spermatogenesis and centriole associated 1	UP	5.10060959353824	5.0137885249757	5.01577347998339	6.25332544991784	6.41633447451037
266	ENSG00000186818	2.17771495535168	1.51275382900196e-16	6.33843854351821e-14	LILRB4	11006	leukocyte immunoglobulin like receptor B4	UP	6.64437294723818	6.6847367546569	6.40078521899487	8.34291303671567	8.29634855486156
267	ENSG00000187474	1.6087668520559	4.0596238978098e-14	1.03273932228926e-11	FPR3	2359	formyl peptide receptor 3	UP	9.65945963175182	10.0366168940107	10.0550656354682	11.3266856227021	11.6560245655758
268	ENSG00000188215	1.87740801955922	1.78169080018935e-15	5.64043714211055e-13	DCUN1D3	123879	defective in cullin neddylation 1 domain containing 3	UP	7.97536439992858	7.50738969974314	7.85849859447716	9.42355517711926	9.57337452831807
269	ENSG00000188313	1.74430455385386	7.34023660587562e-12	1.20194265157821e-09	PLSCR1	5359	phospholipid scramblase 1	UP	9.17782016263406	8.65778007907635	8.71729690679508	10.3173867501503	10.7282119413192
270	ENSG00000188848	-2.14043376477236	1.69453206038395e-05	0.000536251015299011	BEND4	389206	BEN domain containing 4	DOWN	6.21934984189973	6.49431714008553	6.51165645782067	5.45329434757972	5.17028446841476
271	ENSG00000189057	-3.49335797544445	1.84560020945971e-14	5.15537658509079e-12	FAM111B	374393	FAM111 trypsin like peptidase B	DOWN	7.13918190368617	7.85689972695134	7.3120915656823	5.34740520010267	5.36015151405715
272	ENSG00000189221	2.66632967978006	2.57671056395022e-06	0.000110899754362643	MAOA	4128	monoamine oxidase A	UP	4.97138672690319	5.19824059762287	5.15466506776371	6.37509567637009	6.33851363789276
273	ENSG00000196092	-1.71778361827601	1.03795700753426e-08	8.31745406466473e-07	PAX5	5079	paired box 5	DOWN	7.74811691499815	8.15461856199963	8.16830285663458	6.80498388852111	6.53078333276448
274	ENSG00000196639	1.74958607192696	2.54019967294287e-06	0.000109659650123467	HRH1	3269	histamine receptor H1	UP	6.35254990290754	6.04424102785652	6.72428020450461	7.72133871156866	7.67485250631413
275	ENSG00000196878	2.46130152388977	1.07173713562155e-20	8.03577222845506e-18	LAMB3	3914	laminin subunit beta 3	UP	6.58268033801747	6.42263017681005	6.70340663883701	8.44550514368674	8.67426652210626
276	ENSG00000196923	1.71256351508522	2.59864048814698e-10	3.19139934432258e-08	PDLIM7	9260	PDZ and LIM domain 7	UP	8.24927008156791	8.76650630430366	8.88031329549698	10.0650889236408	10.466179773836
277	ENSG00000197208	2.17500916960062	4.71782016341955e-08	3.20047933562261e-06	SLC22A4	6583	solute carrier family 22 member 4	UP	5.80492028320663	5.50140446212317	5.76994336022725	7.09714837618767	7.02180222401649
278	ENSG00000197249	1.57330561457016	1.95473875233991e-17	9.60248560890839e-15	SERPINA1	5265	serpin family A member 1	UP	10.1990701903866	10.5206947360584	10.528771686739	11.8687348380114	12.0685350801087
279	ENSG00000197385	-2.01617432979582	0.00418343856769676	0.0433772911403402	ZNF860	344787	zinc finger protein 860	DOWN	5.52483782820349	6.07463473347069	6.1827582033491	4.97331039810698	5.21601292336884
280	ENSG00000197561	3.86805614528721	0.000599182248698341	0.00981143714362824	ELANE	1991	elastase, neutrophil expressed	UP	4.75716636521219	4.52451591154188	4.72114258676626	6.49631928279432	5.05833245697981
281	ENSG00000197705	-2.83087945424537	2.94480297486707e-05	0.000849223951011262	KLHL14	57565	kelch like family member 14	DOWN	5.96984841227377	6.00900033680252	6.06795622664025	4.94345288008658	4.87024597121727
282	ENSG00000198142	1.86993868269344	1.66492460781035e-09	1.61586682566887e-07	SOWAHC	65124	sosondowah ankyrin repeat domain family member C	UP	6.77685206233848	7.38330600362423	7.39292573264619	8.69327398816188	8.94224055091718
283	ENSG00000198182	-1.51760082567199	0.00193085820147022	0.0236721221498664	ZNF607	84775	zinc finger protein 607	DOWN	6.36521350946956	6.78262705521079	6.24783189148401	5.73824842936906	5.49440128428006
284	ENSG00000198467	-1.76477386794262	0.000464562195928282	0.00801863149895904	TPM2	7169	tropomyosin 2	DOWN	6.39437529053962	6.12311270265909	6.3552738706014	5.28514142884222	5.49930701969885
285	ENSG00000198682	1.75157114024403	1.48797465922179e-06	6.86630941117621e-05	PAPSS2	9060	3'-phosphoadenosine 5'-phosphosulfate synthase 2	UP	6.91548481393682	6.38623559201808	6.71459138117035	7.72639039284165	8.37438863636904
286	ENSG00000198796	2.50947505888432	0.00113590554992306	0.0158803831837133	ALPK2	115701	alpha kinase 2	UP	5.4238044066877	5.02169533420288	5.06772759164886	5.65630429498101	6.84854560589605
287	ENSG00000198910	-1.76624736591322	0.00302756133002763	0.0338457514063713	L1CAM	3897	L1 cell adhesion molecule	DOWN	5.9916060047106	5.80947652596227	6.44310406657745	5.11575262616517	5.40035486792836
288	ENSG00000204252	-2.91517361138591	0.000420789140512749	0.00741901249473345	HLA-DOA	3111	major histocompatibility complex, class II, DO alpha	DOWN	5.52098498363587	6.30606459412641	6.22910880530251	4.6639531276288	5.08807977579429
289	ENSG00000204310	-9.64636203618103	2.23128739663056e-10	2.78832633792973e-08	AGPAT1	10554	1-acylglycerol-3-phosphate O-acyltransferase 1	DOWN	6.80745714380946	7.88915956332842	7.75437773090524	4.17994756877762	4.17994756877762
290	ENSG00000204387	-1.5785026522558	0.00394965317249107	0.041403060408615	SNHG32	50854	small nucleolar RNA host gene 32	DOWN	6.05773159237239	7.01558384572247	6.91266688919655	5.86713452644677	5.66020767389108
291	ENSG00000205238	-1.81084835222587	8.37689931888692e-07	4.12931860542779e-05	SPDYE2	441273	speedy/RINGO cell cycle regulator family member E2	DOWN	7.23441773688089	7.76605523280673	7.40019790918381	6.01618148942227	6.34247556713738
292	ENSG00000205927	2.52176463778431	1.72010940840759e-15	5.56924514367603e-13	OLIG2	10215	oligodendrocyte transcription factor 2	UP	6.08344286729043	5.94556563622364	6.35097252868462	8.05595383860725	7.97679598357119
293	ENSG00000211679	-2.17721566720152	2.79956303570195e-08	1.98420771177164e-06	IGLC3	3539	immunoglobulin lambda constant 3 (Kern-Oz+ marker)	DOWN	7.14102222583108	7.44976830004747	7.1344930718206	6.00716594566113	5.61031942121019
294	ENSG00000211890	-3.38328107116739	0.00219595741590283	0.0262006778450182	IGHA2	3494	immunoglobulin heavy constant alpha 2 (A2m marker)	DOWN	8.59601914391706	7.5010582618561	7.01023299157559	4.91332558079986	6.00798229048109
295	ENSG00000211892	-2.29359336110598	0.000237741029483744	0.00464211656988265	IGHG4	3503	immunoglobulin heavy constant gamma 4 (G4m marker)	DOWN	6.54527196291329	6.48715031235894	6.62090815700481	4.89522786105312	5.69278559142396
296	ENSG00000211893	-2.23193714811831	3.90879730534271e-10	4.60204350511672e-08	IGHG2	3501	immunoglobulin heavy constant gamma 2 (G2m marker)	DOWN	7.17589797232204	7.32045159785105	7.13848384636975	5.6902028218533	5.84290033006415
297	ENSG00000211898	-1.55491436822599	1.47725325804668e-07	8.69626029509628e-06	IGHD	3495	immunoglobulin heavy constant delta	DOWN	7.90003110663047	8.49779083595009	8.35808714142207	6.9801139630315	6.99709174656976
298	ENSG00000211899	-1.55484598892483	9.53270465031341e-14	2.19036952336072e-11	IGHM	3507	immunoglobulin heavy constant mu	DOWN	11.0555193769475	11.3825242293729	11.0829273943557	9.84339780509176	9.47057371733464
299	ENSG00000213694	2.87307973594896	3.33776033956861e-07	1.81487533578223e-05	S1PR3	1903	sphingosine-1-phosphate receptor 3	UP	5.72925006858618	5.62408614657659	6.00005129590895	6.84876196152971	8.34036054985289
300	ENSG00000221970	-1.74176811894314	0.00188638936091829	0.0232961084345726	OR2A1	346528	olfactory receptor family 2 subfamily A member 1	DOWN	6.01150513113156	6.00830574035948	6.23691002424203	5.38358426060318	5.15226091169239
301	ENSG00000224501	-9.13175956759456	0.000399178950942583	0.00709950478792513	HSPA1B	3304	heat shock protein family A (Hsp70) member 1B	DOWN	4.83547998188539	7.82251459939031	7.34122676571534	4.17994756877762	4.17994756877762
302	ENSG00000226531	-8.63847126067845	6.47259690465814e-09	5.29934571860689e-07	C6orf47	57827	chromosome 6 open reading frame 47	DOWN	6.82637936052935	6.7347781835584	6.77316072087411	4.17994756877762	4.17994756877762
303	ENSG00000227780	-7.6874470090781	6.67857445745565e-07	3.32667733289906e-05	ZBTB22	9278	zinc finger and BTB domain containing 22	DOWN	5.90992284177304	6.08984181365691	6.41072884153358	4.17994756877762	4.17994756877762
304	ENSG00000227825	2.40779728842167	9.58667840941254e-05	0.0022315117456847	SLC9A7P1	121456	solute carrier family 9 member 7 pseudogene 1	UP	5.03324979349936	5.43447683416679	5.14761466448817	6.09747473022153	6.64360149192231
305	ENSG00000231003	-7.33398011762412	3.41782607092273e-05	0.000950983402468069	MPIG6B	80739	megakaryocyte and platelet inhibitory receptor G6b	DOWN	6.65642729855237	5.0825535491748	5.55135262132532	4.17994756877762	4.17994756877762
306	ENSG00000233382	-2.460321141268	0.00155706354296148	0.0200197899215066	NKAPP1	158801	NFKB activating protein pseudogene 1	DOWN	5.85552860553932	5.60597575635894	6.48271108515191	4.7658012583927	5.20833427873885
307	ENSG00000235602	4.87769944290098	9.36332978667446e-07	4.53707469867226e-05	POU5F1P3	642559	POU class 5 homeobox 1 pseudogene 3	UP	4.17994756877762	4.66864980760948	4.63539623147393	6.27137615966202	5.93637292997182
308	ENSG00000237483	1.82823400044243	0.00212020663922305	0.0254889989724654	RPS27AP8	100271375	RPS27A pseudogene 8	UP	5.6880961937406	5.13033721247593	5.23524511438437	6.3355326931816	6.28326277251767
309	ENSG00000239521	-1.70561784425991	2.40178602680795e-06	0.000105279519193557	CASTOR3	352954	CASTOR family member 3	DOWN	7.21790738570388	7.20252274977698	6.82359246125652	6.02481617164791	5.89461906130847
310	ENSG00000241404	-7.19638955536675	1.18044563249187e-05	0.000402311686135864	EGFL8	80864	EGF like domain multiple 8	DOWN	6.28416354501144	5.34636322910542	5.8294890393772	4.17994756877762	4.17994756877762
311	ENSG00000241945	-8.08946990374215	1.32071001731631e-07	7.97238767232547e-06	PWP2	5822	PWP2 small subunit processome component	DOWN	6.46966947603686	6.63559220429306	6.03845395145194	4.17994756877762	4.17994756877762
312	ENSG00000242265	-2.55251861149458	0.00069388245566164	0.0108986212385399	PEG10	23089	paternally expressed 10	DOWN	6.01265782416648	5.79630419208029	5.70618042535485	5.07883766015702	4.64450483648684
313	ENSG00000242550	4.48777818546381	1.81110604187508e-08	1.3651331572779e-06	SERPINB10	5273	serpin family B member 10	UP	4.80524345706103	4.75287325309221	5.25852373067233	6.26679941659581	7.94052611097497
314	ENSG00000242607	2.81481696161857	5.92201368665907e-05	0.00149054782650433	RPS3AP34	100271260	RPS3A pseudogene 34	UP	4.83211684733002	4.94004057316257	5.08279387960291	6.34102771032716	5.86116477256883
315	ENSG00000249242	2.33849782556755	0.00013629585132837	0.00295986386893895	TMEM150C	441027	transmembrane protein 150C	UP	5.24583695425858	4.92692891872352	5.17862331080335	6.31743536817662	6.05013883788687
316	ENSG00000250771	1.59796399161262	2.04764147332929e-07	1.16217929996211e-05	LOC100419170	100419170	toll like receptor 2 pseudogene	UP	8.17273181117511	8.38751945583735	8.32558538387688	9.25867426454198	10.1693881311131
317	ENSG00000251349	1.78360004122401	0.00355340008564462	0.0380043075225925	MSANTD3-TMEFF1	100526694	MSANTD3-TMEFF1 readthrough	UP	5.19476768519132	5.19780518971543	5.10520354767398	6.0122565126891	5.85484842096191
318	ENSG00000253958	2.2905313945614	3.9635718327744e-05	0.00107757718186458	CLDN23	137075	claudin 23	UP	5.21731271170832	5.08121352805471	5.33813014703037	6.45311789815556	6.19609679778463
319	ENSG00000254206	-2.09150895820721	1.13602280357463e-09	1.17273774345827e-07	NPIPB11	728888	nuclear pore complex interacting protein family member B11	DOWN	7.64641945407551	7.67346425305527	8.20116787187294	6.41294839356612	6.16703318804598
320	ENSG00000254521	3.6610161227387	0.0027193888852235	0.0312927415661503	SIGLEC12	89858	sialic acid binding Ig like lectin 12	UP	4.64220975034425	4.17994756877762	4.74067145625488	5.14434780442017	5.96784781158148
321	ENSG00000255151	-2.89243746119882	0.00127162631644446	0.0172858668931944	GLYATL1B	100287520	glycine-N-acyltransferase like 1B	DOWN	5.37784950515924	6.00921521593482	5.75831444728064	4.66786565812748	4.86987521323416
322	ENSG00000255189	-2.42891408643349	0.00415926644396243	0.0433029986911279	GLYATL1P1	100129032	glycine-N-acyltransferase like 1 pseudogene 1	DOWN	5.40807404808454	5.84335610871577	5.59105398633601	4.86375130069204	4.78228549567512
323	ENSG00000259671	1.96501618373738	0.000357544527561144	0.00648863610144721	MTCYBP23	107075131	MT-CYB pseudogene 23	UP	5.14424323428727	5.42802679301257	5.36897308392776	6.13680226815611	6.4395525312385
324	ENSG00000260097	-1.693587828865	0.00010580856524846	0.00239408805678263	SPDYE6	729597	speedy/RINGO cell cycle regulator family member E6	DOWN	6.88296153533122	6.56158274449763	6.85439323173028	5.93250306392116	5.52437875125101
325	ENSG00000260314	3.64016867866736	3.57693940021086e-06	0.000147274793917352	MRC1	4360	mannose receptor C-type 1	UP	7.34775508711583	6.6955397878383	8.48380485052678	10.9848837125261	11.2195251986288
326	ENSG00000261040	1.83156131463865	2.67997191814361e-06	0.00011465129112875	WFDC21P	645638	WAP four-disulfide core domain 21, pseudogene	UP	5.81332314661542	6.21682399096964	6.45204304503135	7.44794147647462	7.55778361534944
327	ENSG00000267368	-1.90300058567091	7.56270393346278e-08	4.8530756863113e-06	UPK3BL1	100134938	uroplakin 3B like 1	DOWN	7.4967145966949	7.86030730482308	8.08106056377805	6.17798566179007	6.57509888762556
328	ENSG00000268500	1.61834642458587	0.00235571325644734	0.0278271070077519	SIGLEC5	8778	sialic acid binding Ig like lectin 5	UP	5.29020790203217	5.43402909264625	5.728353927555	6.23701331735625	6.47822796899379
329	ENSG00000270911	1.68496220458561	0.00182954304107421	0.022703545438278	LOC100419654	100419654	MIA SH3 domain ER export factor 2 pseudogene	UP	5.64804952435672	5.24511498595936	5.33453370802797	6.23945333424111	6.34200996109188
330	ENSG00000274736	2.81690142211363	2.922141914741e-07	1.62612631708595e-05	CCL23	6368	C-C motif chemokine ligand 23	UP	5.50756943237207	5.27399794297945	5.56491054006417	6.55171969633863	7.54905809200624
331	ENSG00000275555	1.87347178367476	0.000752492984099444	0.0115659005763291	DLL1	28514	delta like canonical Notch ligand 1	UP	5.24963852741756	5.5915135852968	5.39827494590773	6.113635506118	6.63821958862641
332	ENSG00000275565	1.60272180280711	4.66722018315958e-14	1.1463658401602e-11	ALOX5	240	arachidonate 5-lipoxygenase	UP	7.61411748669374	7.72752144587456	7.69188215996474	9.24824372917118	8.95838560701453
333	ENSG00000277101	-1.82049370587586	0.00442665583084731	0.0452996121470149	ARHGEF26	26084	Rho guanine nucleotide exchange factor 26	DOWN	5.81721741157391	5.87472642164636	5.75101938213662	5.07382951526496	5.09121333542302
334	ENSG00000277429	-6.17079308200344	0.000362521525691533	0.00655391072969744	SERF1B	728492	small EDRK-rich factor 1B	DOWN	5.09192174204527	5.3003669502659	5.71423408067709	4.17994756877762	4.17994756877762
335	ENSG00000277594	1.64044266964814	0.000266598931751135	0.00510479621199822	DDX52	11056	DExD-box helicase 52	UP	6.08621551755725	7.14575154847835	6.98487363061897	8.01439762066561	8.2506708666184
336	ENSG00000278091	-1.76912974413021	0.00151691695058575	0.0196808036314619	ZNF85	7639	zinc finger protein 85	DOWN	6.24831716866289	6.04939923803553	6.01135734289878	5.33597210926299	5.23846415543914
337	ENSG00000284308	-3.14468727070266	0.00244193719297893	0.0286791733315563	C2orf81	388963	chromosome 2 open reading frame 81	DOWN	5.24049816665345	5.53641694481696	5.49514438422241	4.6185844385838	4.60118735602926
338	ENSG00000284981	-1.74128795897914	1.94718775714987e-05	0.000601727479140066	UPK3BL2	107983993	uroplakin 3B like 2	DOWN	7.12826562013611	6.93734467387965	7.13483035589161	5.62280001150472	6.16935259680481
