# Supplementary material for: Transcriptome Analysis of Monocytes and Fibroblasts Provides Insights Into the Molecular Features of Periodontal Ehlers-Danlos Syndrome
Source: Front Genet. 2022 Apr 28;13:834928. doi: 10.3389/fgene.2022.834928 (PMC9095904; doi:10.3389/fgene.2022.834928)
Supplement: Supplementary file 8 [file DataSheet5.CSV]

ID	Description	rich_factor	qscore	group
GO:0009617	response to bacterium	0.134469697	17.79114823	GO
GO:0008285	negative regulation of cell population proliferation	0.100378788	6.35240358	GO
GO:0071396	cellular response to lipid	0.098484848	7.956834597	GO
GO:0002237	response to molecule of bacterial origin	0.096590909	14.54487428	GO
GO:0006935	chemotaxis	0.096590909	8.904774637	GO
GO:0042330	taxis	0.096590909	8.899492946	GO
GO:0050865	regulation of cell activation	0.096590909	5.844364875	GO
GO:0001944	vasculature development	0.09469697	5.750560889	GO
GO:0032496	response to lipopolysaccharide	0.09280303	14.35100794	GO
GO:0001568	blood vessel development	0.090909091	5.749434428	GO
GO:0002694	regulation of leukocyte activation	0.089015152	5.18977223	GO
GO:0002252	immune effector process	0.087121212	4.592337893	GO
GO:0022407	regulation of cell-cell adhesion	0.079545455	6.161668088	GO
GO:0048514	blood vessel morphogenesis	0.079545455	4.938720683	GO
GO:0001525	angiogenesis	0.077651515	5.876062969	GO
GO:0002250	adaptive immune response	0.077651515	4.727192622	GO
GO:0030545	signaling receptor regulator activity	0.076635514	12.82559501	GO
GO:0009611	response to wounding	0.075757576	4.544010409	GO
GO:0034774	secretory granule lumen	0.075645756	9.602564333	GO
GO:0031983	vesicle lumen	0.075645756	9.602564333	GO
GO:0060205	cytoplasmic vesicle lumen	0.075645756	9.602564333	GO
GO:0048018	receptor ligand activity	0.074766355	13.73961033	GO
GO:0030546	signaling receptor activator activity	0.074766355	13.33469699	GO
GO:0007186	G protein-coupled receptor signaling pathway	0.073863636	2.586632711	GO
GO:0098771	inorganic ion homeostasis	0.073863636	2.23104074	GO
GO:0071219	cellular response to molecule of bacterial origin	0.071969697	12.86144108	GO
GO:0071216	cellular response to biotic stimulus	0.071969697	11.17039222	GO
GO:0002443	leukocyte mediated immunity	0.071969697	5.746764631	GO
GO:0045785	positive regulation of cell adhesion	0.071969697	4.879463228	GO
GO:0051249	regulation of lymphocyte activation	0.071969697	3.572456016	GO
GO:0050778	positive regulation of immune response	0.071969697	2.954062767	GO
GO:0031347	regulation of defense response	0.071969697	2.36019848	GO
GO:0031012	extracellular matrix	0.07195572	9.341443736	GO
GO:0030312	external encapsulating structure	0.07195572	9.341443736	GO
GO:0030667	secretory granule membrane	0.070110701	8.77576268	GO
GO:0098797	plasma membrane protein complex	0.070110701	5.192352652	GO
GO:0042742	defense response to bacterium	0.070075758	13.93630894	GO
GO:0071222	cellular response to lipopolysaccharide	0.070075758	12.80101552	GO
GO:0019221	cytokine-mediated signaling pathway	0.070075758	4.354902194	GO
GO:0060627	regulation of vesicle-mediated transport	0.070075758	3.210140618	GO
GO:0006897	endocytosis	0.070075758	2.359703036	GO
GO:0002521	leukocyte differentiation	0.070075758	2.216492489	GO
GO:0042581	specific granule	0.068265683	14.56440437	GO
GO:0098552	side of membrane	0.068265683	3.114402083	GO
GO:0006959	humoral immune response	0.068181818	14.54487428	GO
GO:0050900	leukocyte migration	0.066287879	5.598522743	GO
GO:0001819	positive regulation of cytokine production	0.066287879	2.932444577	GO
GO:0051046	regulation of secretion	0.066287879	2.536890954	GO
GO:0040017	positive regulation of locomotion	0.066287879	2.378920958	GO
GO:0045596	negative regulation of cell differentiation	0.066287879	2.378920958	GO
GO:0055065	metal ion homeostasis	0.066287879	2.211440068	GO
GO:0030335	positive regulation of cell migration	0.064393939	2.4298103	GO
GO:2000147	positive regulation of cell motility	0.064393939	2.276294984	GO
GO:0051272	positive regulation of cellular component movement	0.064393939	2.180777561	GO
GO:0070820	tertiary granule	0.062730627	12.59442382	GO
GO:0007159	leukocyte cell-cell adhesion	0.0625	3.922191705	GO
GO:0032103	positive regulation of response to external stimulus	0.0625	3.572456016	GO
GO:1903530	regulation of secretion by cell	0.0625	2.61524664	GO
GO:0048729	tissue morphogenesis	0.0625	2.467616671	GO
GO:0060326	cell chemotaxis	0.060606061	6.380122473	GO
GO:0042060	wound healing	0.060606061	3.72134608	GO
GO:0002696	positive regulation of leukocyte activation	0.060606061	3.582790749	GO
GO:0050867	positive regulation of cell activation	0.060606061	3.391568565	GO
GO:0030855	epithelial cell differentiation	0.060606061	2.276294984	GO
GO:0005126	cytokine receptor binding	0.059813084	9.803280067	GO
GO:0005509	calcium ion binding	0.059813084	2.259988668	GO
GO:0002009	morphogenesis of an epithelium	0.058712121	2.989632197	GO
GO:0005125	cytokine activity	0.057943925	13.73961033	GO
GO:0050673	epithelial cell proliferation	0.056818182	4.200594158	GO
GO:1903037	regulation of leukocyte cell-cell adhesion	0.056818182	3.609002013	GO
GO:0006909	phagocytosis	0.054924242	5.210041482	GO
GO:0022409	positive regulation of cell-cell adhesion	0.054924242	4.466924768	GO
GO:0030595	leukocyte chemotaxis	0.053030303	6.316388126	GO
GO:0002274	myeloid leukocyte activation	0.053030303	5.659246984	GO
GO:0002449	lymphocyte mediated immunity	0.053030303	3.863895113	GO
GO:0002460	adaptive immune response based on somatic recombination of immune receptors built from immunoglobulin superfamily domains	0.053030303	3.470688414	GO
GO:0051251	positive regulation of lymphocyte activation	0.053030303	3.00073323	GO
GO:0032102	negative regulation of response to external stimulus	0.053030303	2.788825341	GO
GO:0072503	cellular divalent inorganic cation homeostasis	0.053030303	2.263713937	GO
GO:0072507	divalent inorganic cation homeostasis	0.053030303	2.085705182	GO
GO:0050727	regulation of inflammatory response	0.051136364	2.895929644	GO
GO:0050863	regulation of T cell activation	0.051136364	2.48122698	GO
GO:0023061	signal release	0.051136364	2.341034209	GO
GO:1903706	regulation of hemopoiesis	0.051136364	2.139662985	GO
GO:0097529	myeloid leukocyte migration	0.049242424	5.977816828	GO
GO:0050678	regulation of epithelial cell proliferation	0.049242424	3.530505685	GO
GO:0006874	cellular calcium ion homeostasis	0.049242424	2.171393358	GO
GO:0055074	calcium ion homeostasis	0.049242424	2.085705182	GO
GO:0010817	regulation of hormone levels	0.049242424	2.053756262	GO
GO:0062023	collagen-containing extracellular matrix	0.04797048	5.017066851	GO
GO:0030139	endocytic vesicle	0.04797048	2.778916433	GO
GO:0031589	cell-substrate adhesion	0.047348485	2.461105506	GO
GO:0050878	regulation of body fluid levels	0.047348485	2.376756903	GO
GO:0045121	membrane raft	0.046125461	3.00512201	GO
GO:0098857	membrane microdomain	0.046125461	3.00512201	GO
GO:0009897	external side of plasma membrane	0.046125461	2.962348489	GO
GO:0043235	receptor complex	0.046125461	2.593251031	GO
GO:0045765	regulation of angiogenesis	0.045454545	3.609002013	GO
GO:1901342	regulation of vasculature development	0.045454545	3.55773563	GO
GO:0005539	glycosaminoglycan binding	0.042990654	7.168544719	GO
GO:0046873	metal ion transmembrane transporter activity	0.042990654	2.413622833	GO
GO:0019730	antimicrobial humoral response	0.041666667	12.80101552	GO
GO:1903039	positive regulation of leukocyte cell-cell adhesion	0.041666667	2.467192576	GO
GO:0031349	positive regulation of defense response	0.041666667	2.241015019	GO
GO:0001664	G protein-coupled receptor binding	0.041121495	4.335997588	GO
GO:1901681	sulfur compound binding	0.041121495	4.113038743	GO
GO:0101002	ficolin-1-rich granule	0.040590406	3.717081768	GO
GO:0060562	epithelial tube morphogenesis	0.039772727	2.134723191	GO
GO:0097530	granulocyte migration	0.037878788	5.441317252	GO
GO:0030198	extracellular matrix organization	0.037878788	2.919659873	GO
GO:0043062	extracellular structure organization	0.037878788	2.919659873	GO
GO:0045229	external encapsulating structure organization	0.037878788	2.895929644	GO
GO:0046879	hormone secretion	0.037878788	2.36019848	GO
GO:0009914	hormone transport	0.037878788	2.276294984	GO
GO:0034612	response to tumor necrosis factor	0.037878788	2.191704101	GO
GO:0002703	regulation of leukocyte mediated immunity	0.037878788	2.107884798	GO
GO:0035580	specific granule lumen	0.036900369	10.51887624	GO
GO:0005775	vacuolar lumen	0.036900369	4.267557289	GO
GO:0002526	acute inflammatory response	0.035984848	6.859835148	GO
GO:0071621	granulocyte chemotaxis	0.035984848	5.818551481	GO
GO:1990266	neutrophil migration	0.035984848	5.735117858	GO
GO:0045766	positive regulation of angiogenesis	0.035984848	4.368076335	GO
GO:1904018	positive regulation of vasculature development	0.035984848	4.368076335	GO
GO:0006898	receptor-mediated endocytosis	0.035984848	2.053756262	GO
GO:0030593	neutrophil chemotaxis	0.034090909	6.01833041	GO
GO:0016064	immunoglobulin mediated immune response	0.034090909	3.470688414	GO
GO:0019724	B cell mediated immunity	0.034090909	3.424643738	GO
GO:0001906	cell killing	0.034090909	3.213145085	GO
GO:0046883	regulation of hormone secretion	0.034090909	2.36019848	GO
GO:0050920	regulation of chemotaxis	0.034090909	2.287180256	GO
GO:0043270	positive regulation of ion transport	0.034090909	2.131403146	GO
GO:0008201	heparin binding	0.03364486	6.256130897	GO
GO:0005766	primary lysosome	0.033210332	3.125142601	GO
GO:0042582	azurophil granule	0.033210332	3.125142601	GO
GO:0032640	tumor necrosis factor production	0.03219697	2.337687681	GO
GO:0032680	regulation of tumor necrosis factor production	0.03219697	2.337687681	GO
GO:0071706	tumor necrosis factor superfamily cytokine production	0.03219697	2.238026925	GO
GO:1903555	regulation of tumor necrosis factor superfamily cytokine production	0.03219697	2.238026925	GO
GO:0022836	gated channel activity	0.031775701	2.314440097	GO
GO:0061844	antimicrobial humoral immune response mediated by antimicrobial peptide	0.03030303	9.536591982	GO
GO:0050764	regulation of phagocytosis	0.03030303	4.643011293	GO
GO:0044706	multi-multicellular organism process	0.03030303	2.062624933	GO
GO:0035579	specific granule membrane	0.029520295	4.495006061	GO
GO:0050829	defense response to Gram-negative bacterium	0.028409091	7.859038451	GO
GO:0070098	chemokine-mediated signaling pathway	0.028409091	5.502784022	GO
GO:1990868	response to chemokine	0.028409091	4.879463228	GO
GO:1990869	cellular response to chemokine	0.028409091	4.879463228	GO
GO:0030856	regulation of epithelial cell differentiation	0.028409091	3.671303124	GO
GO:0001890	placenta development	0.028409091	2.667725175	GO
GO:0050679	positive regulation of epithelial cell proliferation	0.028409091	2.319183327	GO
GO:0098742	cell-cell adhesion via plasma-membrane adhesion molecules	0.028409091	2.180777561	GO
GO:0007565	female pregnancy	0.028409091	2.057360303	GO
GO:0050731	positive regulation of peptidyl-tyrosine phosphorylation	0.028409091	2.057360303	GO
GO:0008083	growth factor activity	0.028037383	5.114494153	GO
GO:0070851	growth factor receptor binding	0.028037383	3.410350989	GO
GO:0070821	tertiary granule membrane	0.027675277	5.217816129	GO
GO:0034702	ion channel complex	0.027675277	2.367258425	GO
GO:0071347	cellular response to interleukin-1	0.026515152	3.108239233	GO
GO:0042116	macrophage activation	0.026515152	3.00073323	GO
GO:0002444	myeloid leukocyte mediated immunity	0.026515152	2.955945712	GO
GO:0003158	endothelium development	0.026515152	2.886250669	GO
GO:0008037	cell recognition	0.026515152	2.468695546	GO
GO:0001935	endothelial cell proliferation	0.026515152	2.39982923	GO
GO:0050729	positive regulation of inflammatory response	0.026515152	2.341034209	GO
GO:0070555	response to interleukin-1	0.026515152	2.250373015	GO
GO:0008009	chemokine activity	0.026168224	8.884369391	GO
GO:0042379	chemokine receptor binding	0.026168224	7.114724598	GO
GO:0004252	serine-type endopeptidase activity	0.026168224	4.209382886	GO
GO:0008236	serine-type peptidase activity	0.026168224	3.461756557	GO
GO:0017171	serine hydrolase activity	0.026168224	3.321801132	GO
GO:0005244	voltage-gated ion channel activity	0.026168224	2.897207892	GO
GO:0022832	voltage-gated channel activity	0.026168224	2.897207892	GO
GO:0140375	immune receptor activity	0.026168224	2.235631347	GO
GO:1904724	tertiary granule lumen	0.025830258	5.969412528	GO
GO:0072562	blood microparticle	0.025830258	4.307944429	GO
GO:0034703	cation channel complex	0.025830258	2.910756281	GO
GO:0022617	extracellular matrix disassembly	0.024621212	5.783712209	GO
GO:0032677	regulation of interleukin-8 production	0.024621212	3.324813934	GO
GO:0032637	interleukin-8 production	0.024621212	3.257891897	GO
GO:0001909	leukocyte mediated cytotoxicity	0.024621212	2.146986051	GO
GO:0032609	interferon-gamma production	0.024621212	2.124353259	GO
GO:0032649	regulation of interferon-gamma production	0.024621212	2.124353259	GO
GO:0050921	positive regulation of chemotaxis	0.024621212	2.042780188	GO
GO:0035578	azurophil granule lumen	0.02398524	3.146466524	GO
GO:0045446	endothelial cell differentiation	0.022727273	2.4380114	GO
GO:0002040	sprouting angiogenesis	0.022727273	2.146986051	GO
GO:0031225	anchored component of membrane	0.022140221	3.32428524	GO
GO:0006953	acute-phase response	0.020833333	5.818551481	GO
GO:0031640	killing of cells of other organism	0.020833333	4.570781466	GO
GO:0032757	positive regulation of interleukin-8 production	0.020833333	3.182685318	GO
GO:0050766	positive regulation of phagocytosis	0.020833333	2.919659873	GO
GO:0032963	collagen metabolic process	0.020833333	2.798829315	GO
GO:0002709	regulation of T cell mediated immunity	0.020833333	2.211440068	GO
GO:0048661	positive regulation of smooth muscle cell proliferation	0.020833333	2.133442922	GO
GO:0003823	antigen binding	0.020560748	2.267110965	GO
GO:0005201	extracellular matrix structural constituent	0.020560748	2.259988668	GO
GO:0101003	ficolin-1-rich granule membrane	0.020295203	3.464751114	GO
GO:0019731	antibacterial humoral response	0.018939394	5.203157703	GO
GO:0002446	neutrophil mediated immunity	0.018939394	4.453257774	GO
GO:0002455	humoral immune response mediated by circulating immunoglobulin	0.018939394	3.361557213	GO
GO:0032370	positive regulation of lipid transport	0.018939394	2.48122698	GO
GO:0048002	antigen processing and presentation of peptide antigen	0.018939394	2.48122698	GO
GO:0006911	phagocytosis, engulfment	0.018939394	2.090711504	GO
GO:0002673	regulation of acute inflammatory response	0.017045455	3.257140626	GO
GO:0043551	regulation of phosphatidylinositol 3-kinase activity	0.017045455	2.241015019	GO
GO:0032613	interleukin-10 production	0.017045455	2.104063231	GO
GO:0032653	regulation of interleukin-10 production	0.017045455	2.104063231	GO
GO:0045236	CXCR chemokine receptor binding	0.01682243	7.114724598	GO
GO:0002251	organ or tissue specific immune response	0.015151515	3.845659836	GO
GO:0050832	defense response to fungus	0.015151515	2.972065663	GO
GO:0006910	phagocytosis, recognition	0.015151515	2.895929644	GO
GO:0002478	antigen processing and presentation of exogenous peptide antigen	0.015151515	2.508380933	GO
GO:0019884	antigen processing and presentation of exogenous antigen	0.015151515	2.263713937	GO
GO:0009620	response to fungus	0.015151515	2.211440068	GO
GO:0050918	positive chemotaxis	0.015151515	2.211440068	GO
GO:0006956	complement activation	0.015151515	2.104063231	GO
GO:0030193	regulation of blood coagulation	0.015151515	2.104063231	GO
GO:0097028	dendritic cell differentiation	0.015151515	2.104063231	GO
GO:1900046	regulation of hemostasis	0.015151515	2.055460669	GO
GO:0019814	immunoglobulin complex	0.014760148	3.29679805	GO
GO:0051873	killing by host of symbiont cells	0.013257576	3.694581845	GO
GO:0051883	killing of cells in other organism involved in symbiotic interaction	0.013257576	3.694581845	GO
GO:0002385	mucosal immune response	0.013257576	3.378392175	GO
GO:0002675	positive regulation of acute inflammatory response	0.013257576	2.954062767	GO
GO:0030574	collagen catabolic process	0.013257576	2.851542971	GO
GO:0030857	negative regulation of epithelial cell differentiation	0.013257576	2.851542971	GO
GO:0019886	antigen processing and presentation of exogenous peptide antigen via MHC class II	0.013257576	2.494840375	GO
GO:0034110	regulation of homotypic cell-cell adhesion	0.013257576	2.341034209	GO
GO:0002495	antigen processing and presentation of peptide antigen via MHC class II	0.013257576	2.276294984	GO
GO:0002504	antigen processing and presentation of peptide or polysaccharide antigen via MHC class II	0.013257576	2.139662985	GO
GO:0006958	complement activation, classical pathway	0.013257576	2.139662985	GO
GO:0010543	regulation of platelet activation	0.013257576	2.139662985	GO
GO:0045840	positive regulation of mitotic nuclear division	0.013257576	2.085705182	GO
GO:0021536	diencephalon development	0.013257576	2.025146197	GO
GO:0042119	neutrophil activation	0.013257576	2.025146197	GO
GO:0071682	endocytic vesicle lumen	0.012915129	3.802123627	GO
GO:0008076	voltage-gated potassium channel complex	0.012915129	2.022161649	GO
GO:0002227	innate immune response in mucosa	0.011363636	3.673865627	GO
GO:0002468	dendritic cell antigen processing and presentation	0.011363636	3.049012478	GO
GO:0032693	negative regulation of interleukin-10 production	0.011363636	2.752429783	GO
GO:0032740	positive regulation of interleukin-17 production	0.011363636	2.3617919	GO
GO:0090330	regulation of platelet aggregation	0.011363636	2.276294984	GO
GO:1901381	positive regulation of potassium ion transmembrane transport	0.011363636	2.047818369	GO
GO:0001530	lipopolysaccharide binding	0.011214953	2.314806052	GO
GO:0034987	immunoglobulin receptor binding	0.011214953	2.314806052	GO
GO:0038187	pattern recognition receptor activity	0.011214953	2.259988668	GO
GO:0048020	CCR chemokine receptor binding	0.011214953	2.068229396	GO
GO:0042571	immunoglobulin complex, circulating	0.011070111	2.788522082	GO
GO:0042611	MHC protein complex	0.011070111	2.678086971	GO
GO:0046658	anchored component of plasma membrane	0.011070111	2.254202988	GO
GO:0070942	neutrophil mediated cytotoxicity	0.009469697	2.586632711	GO
GO:0002043	blood vessel endothelial cell proliferation involved in sprouting angiogenesis	0.009469697	2.424014511	GO
GO:0060563	neuroepithelial cell differentiation	0.009469697	2.424014511	GO
GO:0002399	MHC class II protein complex assembly	0.009469697	2.290651795	GO
GO:0002503	peptide antigen assembly with MHC class II protein complex	0.009469697	2.290651795	GO
GO:0031649	heat generation	0.009469697	2.290651795	GO
GO:0002501	peptide antigen assembly with MHC protein complex	0.009469697	2.085705182	GO
GO:0060972	left/right pattern formation	0.009469697	2.085705182	GO
GO:0072574	hepatocyte proliferation	0.009469697	2.085705182	GO
GO:0072575	epithelial cell proliferation involved in liver morphogenesis	0.009469697	2.085705182	GO
GO:0042613	MHC class II protein complex	0.009225092	2.546903859	GO
hsa04060	Cytokine-cytokine receptor interaction	0.123595506	9.471889944	KEGG
hsa05200	Pathways in cancer	0.116104869	1.512312368	KEGG
hsa04151	PI3K-Akt signaling pathway	0.086142322	1.995745324	KEGG
hsa05152	Tuberculosis	0.082397004	4.25084495	KEGG
hsa05323	Rheumatoid arthritis	0.078651685	8.717059508	KEGG
hsa04061	Viral protein interaction with cytokine and cytokine receptor	0.071161049	7.495159547	KEGG
hsa05150	Staphylococcus aureus infection	0.06741573	9.776633093	KEGG
hsa05146	Amoebiasis	0.06741573	6.929718717	KEGG
hsa04657	IL-17 signaling pathway	0.06741573	6.790828555	KEGG
hsa04145	Phagosome	0.06741573	3.514480571	KEGG
hsa05202	Transcriptional misregulation in cancer	0.06741573	2.769589063	KEGG
hsa05145	Toxoplasmosis	0.063670412	3.847325079	KEGG
hsa04668	TNF signaling pathway	0.063670412	3.769166346	KEGG
hsa04062	Chemokine signaling pathway	0.063670412	1.946773204	KEGG
hsa04514	Cell adhesion molecules	0.056179775	2.980596252	KEGG
hsa04630	JAK-STAT signaling pathway	0.056179775	2.727255411	KEGG
hsa04640	Hematopoietic cell lineage	0.052434457	3.408289384	KEGG
hsa05321	Inflammatory bowel disease	0.048689139	4.575360456	KEGG
hsa05140	Leishmaniasis	0.048689139	3.514480571	KEGG
hsa05134	Legionellosis	0.04494382	3.70721867	KEGG
hsa05133	Pertussis	0.04494382	3.297692743	KEGG
hsa05322	Systemic lupus erythematosus	0.041198502	2.672788239	KEGG
hsa04940	Type I diabetes mellitus	0.037453184	4.210746387	KEGG
hsa04612	Antigen processing and presentation	0.037453184	2.161522247	KEGG
hsa05332	Graft-versus-host disease	0.033707865	3.554837574	KEGG
hsa05144	Malaria	0.033707865	2.980596252	KEGG
hsa05330	Allograft rejection	0.029962547	3.024752808	KEGG
hsa04672	Intestinal immune network for IgA production	0.029962547	2.475975934	KEGG
hsa05320	Autoimmune thyroid disease	0.026217228	2.327743303	KEGG
hsa00330	Arginine and proline metabolism	0.026217228	1.825912589	KEGG
hsa04923	Regulation of lipolysis in adipocytes	0.026217228	1.825912589	KEGG
hsa04610	Complement and coagulation cascades	0.026217228	1.585416952	KEGG
hsa05310	Asthma	0.02247191	2.657131662	KEGG
hsa05030	Cocaine addiction	0.02247191	1.798692588	KEGG
