# Supplementary material for: Transcriptome Analysis of Monocytes and Fibroblasts Provides Insights Into the Molecular Features of Periodontal Ehlers-Danlos Syndrome
Source: Front Genet. 2022 Apr 28;13:834928. doi: 10.3389/fgene.2022.834928 (PMC9095904; doi:10.3389/fgene.2022.834928)
Supplement: Supplementary file 9 [file DataSheet1.CSV]

gene_id	gene_name	normal1	normal2	normal3	pEDS1	pEDS2
ENSG00000000003	TSPAN6	4.09	4.31	2.31	0	1.72
ENSG00000000419	DPM1	143.35	174.65	153.87	150.83	203.6
ENSG00000000457	SCYL3	212.27	214.26	162.98	192.86	190.24
ENSG00000000460	C1orf112	70.44	64.61	64.79	61.22	67.21
ENSG00000000938	FGR	759.73	781.91	695.5	1106.75	1299.75
ENSG00000000971	CFH	40.4	27.06	20.95	19.66	13.6
ENSG00000001036	FUCA2	96.43	101.45	64.77	102.46	79.72
ENSG00000001084	GCLC	600.03	389.11	318.84	279.41	174.34
ENSG00000001167	NFYA	286.23	284.82	285.58	344.39	303.06
ENSG00000001460	STPG1	21.51	20.09	34.16	17.42	8.06
ENSG00000001461	NIPAL3	394.17	337.27	311.76	222.15	216.7
ENSG00000001497	LAS1L	161.3	119.4	173.58	101.76	106.04
ENSG00000001561	ENPP4	294.15	174.61	176.25	235.14	279.14
ENSG00000001617	SEMA3F	0.93	0	0	1.05	4.13
ENSG00000001626	CFTR	0	0	4.96	0.13	6.27
ENSG00000001629	ANKIB1	717	667.24	615.64	733.63	617.7
ENSG00000001630	CYP51A1	224.33	347.82	295.65	307.92	248.64
ENSG00000001631	KRIT1	337.43	266.29	309.68	334.16	329.74
ENSG00000002016	RAD52	102.14	98.61	77.26	86.18	74.8
ENSG00000002330	BAD	28.32	40.33	26.68	31.78	35.26
ENSG00000002549	LAP3	1017.16	262.18	239.53	298.37	291.05
ENSG00000002586	CD99	258.46	411.31	424.81	588.25	509.77
ENSG00000002587	HS3ST1	100.8	120.71	260.65	355.87	339.71
ENSG00000002726	AOC1	22.84	3.33	3.56	28.11	35.13
ENSG00000002745	WNT16	13.1	8.46	4.88	4.98	7.28
ENSG00000002746	HECW1	11.08	0.2	18.29	0	1.48
ENSG00000002822	MAD1L1	134.43	142.59	131.73	88.11	173.6
ENSG00000002834	LASP1	1420.97	1411.32	1472.9	1524.19	1726.8
ENSG00000002919	SNX11	230.5	305.89	257.29	253.55	354.9
ENSG00000002933	TMEM176A	26.24	24.02	40.04	363.56	94.59
ENSG00000003056	M6PR	896.23	1014.09	1044.52	1074.67	1292.14
ENSG00000003096	KLHL13	3.97	2.22	3.89	4.39	0
ENSG00000003147	ICA1	9.14	6.56	2.42	29.77	6.52
ENSG00000003249	DBNDD1	2.26	12.33	3.38	1.72	1.11
ENSG00000003393	ALS2	136.41	116.75	170.4	229.58	228.42
ENSG00000003400	CASP10	208.96	100.49	75.12	116.64	106.09
ENSG00000003402	CFLAR	3330.19	3248.07	2633.76	3439.08	4127.99
ENSG00000003436	TFPI	421.6	576.4	458.31	582.96	707.53
ENSG00000003509	NDUFAF7	98.8	133.27	122.52	73.07	115.31
ENSG00000003756	RBM5	1523.74	1695.24	1574.28	1700.9	1451.8
ENSG00000003987	MTMR7	57.56	32.27	41.49	60.25	58.43
ENSG00000003989	SLC7A2	2.2	6.28	0	2.43	0.85
ENSG00000004059	ARF5	196.17	278.68	299.2	274.18	356.54
ENSG00000004139	SARM1	216.19	168.83	120.23	79.04	66.55
ENSG00000004142	POLDIP2	179.46	190.95	186.05	151.02	181.97
ENSG00000004399	PLXND1	811.08	866.15	1031.11	1433.39	1210.67
ENSG00000004455	AK2	234.82	178.07	246.39	167.94	141.93
ENSG00000004468	CD38	555.75	114.37	207.51	169.84	149.86
ENSG00000004478	FKBP4	308.49	438.87	419.08	552.1	515.62
ENSG00000004487	KDM1A	276.89	310.1	264.24	400.79	291.86
ENSG00000004534	RBM6	930.83	838.07	724.39	959.92	718.63
ENSG00000004660	CAMKK1	55.91	54.01	81.75	51.74	61.81
ENSG00000004700	RECQL	651.39	509.75	481.87	522.31	545.71
ENSG00000004766	VPS50	226.75	202.78	167.58	215.74	165.75
ENSG00000004777	ARHGAP33	8.92	44.93	18.97	16.69	24.09
ENSG00000004779	NDUFAB1	65.32	95.61	81.56	98.94	71.97
ENSG00000004799	PDK4	9.93	32.16	18.27	21.61	22.13
ENSG00000004809	SLC22A16	0	0	1.38	6.08	4.43
ENSG00000004838	ZMYND10	6.9	13.82	5.53	2.16	1.31
ENSG00000004846	ABCB5	21.82	14.56	26.31	21.19	29.19
ENSG00000004864	SLC25A13	147.61	140.01	84.03	208.02	205.17
ENSG00000004866	ST7	42.06	42.74	38.27	48.48	39.39
ENSG00000004897	CDC27	409.56	380.16	492.15	545.9	419.74
ENSG00000004961	HCCS	80.09	88.93	88.69	67.8	83.7
ENSG00000004975	DVL2	98.64	91.59	104.46	92.48	87.53
ENSG00000005007	UPF1	486.42	616.07	702.39	617.55	628.32
ENSG00000005020	SKAP2	698.99	960.62	918.92	1446.02	1332.73
ENSG00000005022	SLC25A5	375.19	462.05	382.06	445.97	418.24
ENSG00000005059	MCUB	255.2	245.62	267.89	269.7	269.25
ENSG00000005075	POLR2J	46.06	74.33	64.31	89.61	90.66
ENSG00000005100	DHX33	82.22	72.23	92.95	88.43	79.64
ENSG00000005108	THSD7A	9.73	8.68	44.1	2.47	34.51
ENSG00000005156	LIG3	379.9	415.98	300.83	225.07	364.71
ENSG00000005175	RPAP3	164.91	124.98	128.19	103.06	109.26
ENSG00000005187	ACSM3	123.75	201.17	162.22	116.25	54.95
ENSG00000005189	REXO5	8.48	6.03	2.04	36.55	27.41
ENSG00000005194	CIAPIN1	139.98	157.13	117.68	118.61	101.1
ENSG00000005206	SPPL2B	297.95	314.68	426.89	255.86	218.22
ENSG00000005238	FAM214B	241.07	364.57	303.07	479.52	614.16
ENSG00000005243	COPZ2	3.83	2.89	3.07	4.2	5.25
ENSG00000005249	PRKAR2B	163.36	48.05	45.98	55.15	31.45
ENSG00000005302	MSL3	491.45	601.9	630.2	526.14	506.94
ENSG00000005339	CREBBP	1536.13	1859.89	1415.84	1549.46	1502.62
ENSG00000005379	TSPOAP1	440.11	180.88	180	124.48	153.63
ENSG00000005381	MPO	2.82	1.04	5.5	68.44	3.13
ENSG00000005436	GCFC2	105.85	145.24	127.56	72.65	64.15
ENSG00000005448	WDR54	58.2	52.7	54.47	30.5	42.22
ENSG00000005469	CROT	36.29	60.2	52.3	38.91	36.16
ENSG00000005471	ABCB4	55.69	40.26	34.22	4.82	8.35
ENSG00000005483	KMT2E	2450.24	2589.53	2527.11	2428.48	2672.15
ENSG00000005486	RHBDD2	870.35	945.21	913.41	2471.35	2979.92
ENSG00000005513	SOX8	1.01	12	8.26	6.95	2.08
ENSG00000005700	IBTK	683.92	610.29	625.12	690.41	703.47
ENSG00000005801	ZNF195	237.11	265.16	222.92	194.77	190
ENSG00000005810	MYCBP2	3848.52	2131.61	2653.59	2783.44	2387.68
ENSG00000005812	FBXL3	479.31	541.78	495.06	460.84	519.43
ENSG00000005844	ITGAL	2336.97	2464.02	2552.13	2194.51	2279.94
ENSG00000005882	PDK2	66.14	53.34	57.89	46.11	39.8
ENSG00000005884	ITGA3	18.17	34.04	38.48	24.59	15.91
ENSG00000005889	ZFX	637.61	533.04	490.62	462.71	654.79
ENSG00000005893	LAMP2	953.45	1075.3	931.08	1293.4	1574.35
ENSG00000005961	ITGA2B	119.95	14.2	12.62	23.22	24.47
ENSG00000005981	ASB4	0.93	7.26	3.79	5.14	3.2
ENSG00000006007	GDE1	210.99	336.12	230.02	295	270.37
ENSG00000006015	REX1BD	124.19	130.85	169.33	133.56	165.39
ENSG00000006016	CRLF1	1.89	4.19	5.51	3.13	4.21
ENSG00000006025	OSBPL7	236.01	209.51	192.2	190.97	177.66
ENSG00000006042	TMEM98	6.32	5.29	7.95	8.95	5.3
ENSG00000006062	MAP3K14	299.95	265.76	259.76	269.6	331.94
ENSG00000006118	TMEM132A	51.12	55.73	29.42	51.95	69.05
ENSG00000006125	AP2B1	681.57	838.72	863.06	1085.66	809.71
ENSG00000006194	ZNF263	180.27	131.5	137.08	124.69	109.82
ENSG00000006210	CX3CL1	0.94	4.17	1.86	6.27	5.27
ENSG00000006282	SPATA20	109.04	74.4	64.28	90.64	80.75
ENSG00000006283	CACNA1G	2.01	0	3.31	2.12	1.09
ENSG00000006327	TNFRSF12A	17.46	22.7	16.94	35.81	53.25
ENSG00000006432	MAP3K9	100.92	13.28	40.8	3.66	20.86
ENSG00000006451	RALA	268.5	265.48	252.6	483.21	611.63
ENSG00000006453	BAIAP2L1	37.48	20.01	30.42	43.49	32.22
ENSG00000006459	KDM7A	1046.86	1035.23	1069.73	1703.21	1388.24
ENSG00000006530	AGK	292.56	173.8	138.11	261.54	211.23
ENSG00000006534	ALDH3B1	71.6	105.97	107.35	228.37	238.51
ENSG00000006555	TTC22	59.39	29.07	26.08	27.05	16.65
ENSG00000006576	PHTF2	261.78	361.34	302.27	358.11	285.56
ENSG00000006607	FARP2	326.23	154.18	147.52	178.38	95.7
ENSG00000006625	GGCT	49.39	40.08	44.19	24.51	21.47
ENSG00000006634	DBF4	131.41	122.26	138.61	146.64	149.94
ENSG00000006638	TBXA2R	47.69	61.47	58.62	52.12	60.33
ENSG00000006652	IFRD1	169.82	217.49	181.81	254.37	363.19
ENSG00000006695	COX10	52.06	68.93	66.41	73.62	70.86
ENSG00000006704	GTF2IRD1	20.1	16.23	21.55	10.16	30.61
ENSG00000006712	PAF1	166.84	205.28	193.56	243.7	269.07
ENSG00000006715	VPS41	383.59	454.05	375.27	349.02	405.17
ENSG00000006740	ARHGAP44	9.9	18.24	11.94	4.67	14.31
ENSG00000006744	ELAC2	168.04	173.78	168	127.3	142.35
ENSG00000006747	SCIN	61.1	25.01	38.46	26.34	48.95
ENSG00000006756	ARSD	68.29	84.62	87.45	160.45	122.33
ENSG00000006757	PNPLA4	12.75	12.87	36.1	4.7	12.66
ENSG00000006831	ADIPOR2	395.02	357.85	280.96	439.11	342.71
ENSG00000006837	CDKL3	20.14	9.46	9.88	10.51	14.75
ENSG00000007038	PRSS21	3.25	3.83	2.92	4.29	4.63
ENSG00000007047	MARK4	181	74.41	153.25	106.59	250.22
ENSG00000007062	PROM1	3.39	0.98	0	17.45	1.02
ENSG00000007080	CCDC124	60.02	47.57	63.03	62.32	56.35
ENSG00000007129	CEACAM21	39.5	13.16	15.1	57.62	23.25
ENSG00000007168	PAFAH1B1	1041.66	866.6	959.98	1137	1327.71
ENSG00000007174	DNAH9	6.86	8.43	4.19	5.17	9.29
ENSG00000007202	KIAA0100	1090.37	1175.76	1193	1018.71	845.1
ENSG00000007237	GAS7	1407.43	2382.44	2154.12	1953.87	1087.87
ENSG00000007255	TRAPPC6A	22.25	22.15	39.43	27.07	22.82
ENSG00000007264	MATK	204.28	122.76	129.44	92.72	150.05
ENSG00000007312	CD79B	155.33	250.31	186.75	58.79	67.23
ENSG00000007314	SCN4A	1.87	1.04	7.43	1.04	0
ENSG00000007341	ST7L	40.78	43.47	45.83	52.22	74.46
ENSG00000007350	TKTL1	51.08	14.51	2.38	0.86	3.59
ENSG00000007372	PAX6	9.4	0.66	90.44	0.84	3.62
ENSG00000007376	RPUSD1	56.25	67.3	64.84	77.79	68.02
ENSG00000007384	RHBDF1	4.11	3.3	0	0.83	1.5
ENSG00000007392	LUC7L	322.79	353.67	416.77	346.99	285.38
ENSG00000007402	CACNA2D2	41.35	18.23	30.09	9.36	46.4
ENSG00000007516	BAIAP3	22.38	17.01	33.75	3.7	3.44
ENSG00000007520	TSR3	102.48	156.08	116.27	119.28	123.24
ENSG00000007541	PIGQ	61.79	98.43	98.98	85.3	136.66
ENSG00000007545	CRAMP1	177.84	245.92	197	315.24	196.42
ENSG00000007866	TEAD3	2.82	2.08	0.92	3.21	1.04
ENSG00000007923	DNAJC11	129.25	137.74	151.52	123.76	103.51
ENSG00000007933	FMO3	0.95	3.13	1.83	1.05	3.16
ENSG00000007944	MYLIP	159.29	172.95	163.21	123.19	151.07
ENSG00000007968	E2F2	9.18	10.19	7.36	46.17	4.62
ENSG00000008018	PSMB1	544.51	512.08	483.99	553.78	654.91
ENSG00000008056	SYN1	11.79	4.09	8.41	10.07	34.86
ENSG00000008083	JARID2	543.46	923.31	797.57	1022.82	900.62
ENSG00000008086	CDKL5	245.18	219.45	219.44	172.36	205.16
ENSG00000008118	CAMK1G	3.75	7.32	1.86	2.07	4.22
ENSG00000008128	CDK11A	338.29	286.66	350.41	319.14	338.92
ENSG00000008130	NADK	414.2	442.16	441.16	681.32	631.57
ENSG00000008226	DLEC1	28.92	58.02	33.22	18.59	15.25
ENSG00000008256	CYTH3	137.23	101.21	135.32	169.86	155.36
ENSG00000008277	ADAM22	78.8	80.1	57.56	33.45	35.23
ENSG00000008282	SYPL1	378.57	481.95	380.82	414.69	454.21
ENSG00000008283	CYB561	122.33	94.71	102.3	73.82	74.73
ENSG00000008294	SPAG9	1135.46	1192.33	907.58	1362.58	1468.36
ENSG00000008300	CELSR3	19.7	46.21	35.26	14.36	12.47
ENSG00000008311	AASS	92.43	50.88	79.4	73.26	46.34
ENSG00000008323	PLEKHG6	13.28	15.57	8.13	13.04	20.69
ENSG00000008324	SS18L2	74.62	66.41	74.51	74.14	63.53
ENSG00000008382	MPND	14.53	25.97	33.14	33.71	27.81
ENSG00000008394	MGST1	104.17	209.55	163.43	201.97	251.97
ENSG00000008405	CRY1	117.94	124.85	96.94	150.06	118.52
ENSG00000008438	PGLYRP1	7.69	7.23	7.92	106.57	3.06
ENSG00000008441	NFIX	46.75	22.84	23.56	30.47	39.44
ENSG00000008513	ST3GAL1	2127.06	3115.74	2639.97	5350.34	5438.99
ENSG00000008516	MMP25	83.33	86.98	101.55	78.52	81.87
ENSG00000008517	IL32	572.35	598.11	701.43	353.85	477.79
ENSG00000008710	PKD1	371.44	298.61	406.47	245.82	290.01
ENSG00000008735	MAPK8IP2	3.85	1.05	7.23	6.58	4
ENSG00000008838	MED24	198.57	223.95	211.52	200.97	172.45
ENSG00000008853	RHOBTB2	82.69	55.47	76.16	54.08	17.86
ENSG00000008869	HEATR5B	392.14	320.25	484.26	318.91	243.58
ENSG00000008952	SEC62	750.84	1049.38	1077.91	1188.49	2004.71
ENSG00000008988	RPS20	1369.71	1309.97	1448.82	1373.77	1401.79
ENSG00000009307	CSDE1	2859.5	2903.7	2663.28	2952.27	2865.04
ENSG00000009335	UBE3C	445.58	511.65	438.51	547.36	458.95
ENSG00000009413	REV3L	797.4	732.27	728.39	543.15	744.91
ENSG00000009694	TENM1	338.67	191.92	225.71	149.08	194.95
ENSG00000009724	MASP2	14.89	14.48	15.71	13.44	8.7
ENSG00000009765	IYD	17.49	8.23	16.43	9.24	13.82
ENSG00000009780	FAM76A	63.03	114.09	96.96	53.35	81.38
ENSG00000009790	TRAF3IP3	723.99	729.54	684.55	553.85	349.13
ENSG00000009830	POMT2	22.24	45.22	42.28	102.59	60.34
ENSG00000009844	VTA1	312.74	302.34	270.95	329.05	380.58
ENSG00000009950	MLXIPL	31.77	34.56	35.17	21.31	26.59
ENSG00000009954	BAZ1B	784.09	755.75	752.07	725.65	640.32
ENSG00000010017	RANBP9	334.22	336.32	305.05	342.28	313.95
ENSG00000010030	ETV7	83.08	2.16	1.07	3.07	5.75
ENSG00000010072	SPRTN	109.75	88.56	145.91	104.4	137.71
ENSG00000010165	EEF1AKNMT	143.15	115.08	129.94	104.85	97.24
ENSG00000010219	DYRK4	16.79	33.41	18.41	29.06	26.21
ENSG00000010244	ZNF207	1798.17	2162.08	1780.59	2158.19	2023.58
ENSG00000010256	UQCRC1	365.5	466.37	453.35	433.77	509.96
ENSG00000010270	STARD3NL	251.77	276.07	267.62	387.26	481.98
ENSG00000010278	CD9	95.23	370.84	285.19	99.01	116.59
ENSG00000010292	NCAPD2	245.02	172.17	291.24	183.68	248.39
ENSG00000010295	IFFO1	214.06	291.17	313.12	349.75	385.13
ENSG00000010310	GIPR	55.6	30.22	26.71	13.68	29.03
ENSG00000010318	PHF7	21.68	18.78	29.11	40.82	13.74
ENSG00000010319	SEMA3G	6.58	3.12	7.36	1.07	5.22
ENSG00000010322	NISCH	793.6	1227.44	1265.6	1252.03	915.34
ENSG00000010327	STAB1	603.24	3007.3	3289.16	1206.76	932.42
ENSG00000010361	FUZ	36.62	39.7	34.99	17.98	10.45
ENSG00000010379	SLC6A13	2.14	2.35	0	1.18	0
ENSG00000010404	IDS	1952.32	2116.64	2076.28	2454.23	2859.21
ENSG00000010539	ZNF200	126.53	160.19	143.8	127.28	142.72
ENSG00000010610	CD4	219.31	322.85	377.96	304.87	308.49
ENSG00000010626	LRRC23	9	14.3	12.18	3.33	11.26
ENSG00000010671	BTK	262.01	296.09	318.6	307	283.5
ENSG00000010704	HFE	67.02	58.23	66.53	42.27	66.29
ENSG00000010803	SCMH1	45.91	31.86	84.33	34.01	52.42
ENSG00000010810	FYN	1889.85	1534.32	1799.45	1699.4	1809.77
ENSG00000010818	HIVEP2	1377.98	1272.43	1471.26	1666.87	1421.01
ENSG00000011007	ELOA	337.87	543.67	357.13	490.15	526.93
ENSG00000011009	LYPLA2	158.31	214.34	166.7	193.44	277.95
ENSG00000011021	CLCN6	205.56	209.37	229.5	205.96	164.99
ENSG00000011028	MRC2	32.73	19.29	48.27	31.58	79.21
ENSG00000011105	TSPAN9	11.01	0.4	1.07	5.68	6.72
ENSG00000011132	APBA3	160.72	171.63	166.35	138.28	183.31
ENSG00000011143	MKS1	21.84	36.21	23.47	21.53	14.22
ENSG00000011198	ABHD5	138.72	181.63	177.42	278.65	254.93
ENSG00000011201	ANOS1	35.69	2.32	7.86	39.81	15.55
ENSG00000011243	AKAP8L	305.65	261.82	234.33	210.66	251.58
ENSG00000011258	MBTD1	308.51	287.04	230.69	211.39	223.76
ENSG00000011260	UTP18	117.01	174.63	122.71	152.68	134.89
ENSG00000011275	RNF216	622.17	773.68	796.51	712.27	581.61
ENSG00000011295	TTC19	387.59	292.91	283.78	297.3	227.39
ENSG00000011304	PTBP1	806.35	758.09	981.31	1005.74	949.74
ENSG00000011332	DPF1	1.24	1.51	1.54	2.61	0
ENSG00000011376	LARS2	80.18	81.45	118.3	79.47	79.86
ENSG00000011405	PIK3C2A	412.29	458.35	418.7	417.01	521.03
ENSG00000011422	PLAUR	1297.05	1668.92	1638.86	4160.68	7069.49
ENSG00000011426	ANLN	10.47	11.85	5.61	11.49	3
ENSG00000011451	WIZ	95.36	102.18	120.66	97.35	97.77
ENSG00000011454	RABGAP1	443.97	397.37	368.09	430.37	365.2
ENSG00000011465	DCN	4.09	5.35	4.33	1.38	6.88
ENSG00000011478	QPCTL	28.51	52.55	32.24	44.36	45.59
ENSG00000011485	PPP5C	104.81	79.27	116.72	92.48	81.41
ENSG00000011523	CEP68	361.95	361.82	291.19	264.98	282.88
ENSG00000011566	MAP4K3	226.31	195.37	222.46	152.37	140.25
ENSG00000011590	ZBTB32	30.02	10.65	12.68	2.79	19.21
ENSG00000011600	TYROBP	596.51	970.09	1025.29	1104.26	1848.39
ENSG00000011638	TMEM159	52.21	34.78	48.68	77.33	63.82
ENSG00000012048	BRCA1	86.39	101.27	60.42	113.93	68.75
ENSG00000012061	ERCC1	70.32	60.56	129.97	144.32	104.98
ENSG00000012124	CD22	101.14	189.29	203.2	97.65	77.46
ENSG00000012171	SEMA3B	1.92	7.93	3.24	11.3	3.78
ENSG00000012174	MBTPS2	93.5	80.04	61.27	75.43	46.86
ENSG00000012211	PRICKLE3	24.61	28.42	22.05	24.61	32.46
ENSG00000012223	LTF	160.56	47.94	89.95	3291.08	69.03
ENSG00000012232	EXTL3	247.52	212.62	244.81	237.37	317.78
ENSG00000012660	ELOVL5	649.84	653.29	540.05	509.42	512.41
ENSG00000012817	KDM5D	508.61	431.27	591.05	591.87	5.08
ENSG00000012822	CALCOCO1	444.77	443.23	405.86	389.34	346.05
ENSG00000012963	UBR7	156.71	152.24	148.1	174.1	153.73
ENSG00000012983	MAP4K5	324.48	204.91	204.33	193.4	268.36
ENSG00000013016	EHD3	46.79	62.67	48.42	23.92	22.19
ENSG00000013275	PSMC4	290.55	312.64	284.07	352.83	387.25
ENSG00000013288	MAN2B2	324.59	414.76	388.36	360.93	432.47
ENSG00000013293	SLC7A14	23.07	58.42	23.76	15.5	48.83
ENSG00000013297	CLDN11	1.71	2.21	3	1.1	0.96
ENSG00000013306	SLC25A39	183.87	249.33	207.89	251.14	266.19
ENSG00000013364	MVP	1150.82	840.65	1030.29	1049.19	1229.54
ENSG00000013374	NUB1	894.17	512.71	507.58	491.45	446.38
ENSG00000013375	PGM3	221.43	334.6	208.43	534.63	388.22
ENSG00000013392	RWDD2A	26.88	34.28	40.79	69.65	44.9
ENSG00000013441	CLK1	815.22	1073.33	903.93	693.55	542.06
ENSG00000013503	POLR3B	62.85	57.87	57.5	52.22	32.54
ENSG00000013523	ANGEL1	164.21	158.76	176.13	135.71	128.5
ENSG00000013561	RNF14	233.78	246.19	208.62	253.76	243.42
ENSG00000013563	DNASE1L1	124.93	145.57	134.26	176.16	195.47
ENSG00000013573	DDX11	70.02	41.33	64.11	48.31	26.06
ENSG00000013583	HEBP1	72	95.45	88.1	113.89	112.92
ENSG00000013588	GPRC5A	2.14	1.6	0.72	3.02	4.06
ENSG00000013619	MAMLD1	73.44	95.08	88.78	192.51	278.98
ENSG00000013725	CD6	903.76	665.23	761.85	576.75	849.33
ENSG00000013810	TACC3	313.96	258.87	437.53	234.48	186.6
ENSG00000014123	UFL1	479.44	563.9	517.33	560.11	536.13
ENSG00000014138	POLA2	89.2	77.83	74.32	56.39	103.07
ENSG00000014164	ZC3H3	153.21	157.51	223.64	203.35	232.53
ENSG00000014216	CAPN1	428.38	324.99	369.2	474.93	518.54
ENSG00000014257	ACP3	14.11	34.57	48.15	30.26	24.69
ENSG00000014641	MDH1	328.71	321.47	281.84	284.45	281.54
ENSG00000014824	SLC30A9	231.65	244.77	278.01	359.36	274.88
ENSG00000014914	MTMR11	4.97	2.92	6.21	7.59	19.91
ENSG00000014919	COX15	208.44	171.8	183.4	149.51	154.55
ENSG00000015133	CCDC88C	960.41	775.62	651.25	500.52	583.67
ENSG00000015153	YAF2	427.63	331.97	400.92	337.98	323.3
ENSG00000015171	ZMYND11	418.42	373.97	426.05	453.73	423.02
ENSG00000015285	WAS	260.08	298.95	367.99	469.59	466.2
ENSG00000015475	BID	361.48	493.5	335.45	762.25	627.73
ENSG00000015479	MATR3	1719.78	1854.58	1584.19	1867.86	1417.64
ENSG00000015532	XYLT2	101.36	93.17	88.72	78.53	77.83
ENSG00000015568	RGPD5	59.21	109.19	73.37	65.13	60.96
ENSG00000015676	NUDCD3	212.28	267.22	240.91	184.51	194.57
ENSG00000016391	CHDH	28.09	28.2	34.58	31.15	35.82
ENSG00000016402	IL20RA	0.93	0	0.95	1.02	0
ENSG00000016864	GLT8D1	129.77	143.14	164.48	146.46	143.1
ENSG00000017260	ATP2C1	941.71	871.2	814.29	1932.92	2181.54
ENSG00000017427	IGF1	2.77	4.16	3.86	5.07	3.19
ENSG00000017483	SLC38A5	89.96	52.11	23.35	42.28	25.32
ENSG00000017797	RALBP1	254.22	375.2	373.21	299.84	289.22
ENSG00000018189	RUFY3	368.11	321.32	220.59	288.32	254.59
ENSG00000018280	SLC11A1	368.31	567.02	719.57	3403.31	6389.07
ENSG00000018408	WWTR1	2.9	10.52	9.71	14.47	3.02
ENSG00000018510	AGPS	324.23	254.94	340.3	367.12	336.74
ENSG00000018610	STEEP1	64.28	63.17	60.71	64.31	78.29
ENSG00000018625	ATP1A2	0.93	4.18	3.75	4.11	3.19
ENSG00000018699	TTC27	120.07	102.55	56.57	50.81	58.94
ENSG00000018869	ZNF582	17.34	9.29	26.83	21.9	10.78
ENSG00000019102	VSIG2	2.88	0	0.92	3.17	2.04
ENSG00000019144	PHLDB1	70.84	106.12	104.09	191.72	203.61
ENSG00000019169	MARCO	3.18	2.56	13.94	1.32	2.57
ENSG00000019485	PRDM11	70.32	74.89	127.96	60.35	61.19
ENSG00000019505	SYT13	0	0	2.82	1.04	1.06
ENSG00000019582	CD74	10883.08	8011.06	7350.08	5752.07	5473.76
ENSG00000019991	HGF	15.83	19.84	17.85	10.47	12.78
ENSG00000019995	ZRANB1	251.77	331.8	203.77	228.88	226.37
ENSG00000020129	NCDN	123.37	102.19	130.05	86.15	96.37
ENSG00000020181	ADGRA2	3.69	7.06	8.53	3.46	2.95
ENSG00000020256	ZFP64	50.4	62.78	32.92	23	24.72
ENSG00000020426	MNAT1	60.77	41.29	56.01	47.45	21.94
ENSG00000020577	SAMD4A	52.46	35.2	12.02	16.23	17.31
ENSG00000020633	RUNX3	1598.79	915.54	1102.73	1184.31	2039.49
ENSG00000020922	MRE11	268.29	352.22	296.65	254.94	192.63
ENSG00000021300	PLEKHB1	33.87	56.35	73.65	49.12	29.08
ENSG00000021355	SERPINB1	691.35	558.03	528.96	1068.22	1299.64
ENSG00000021461	CYP3A43	2.79	0	3.75	5.15	2.13
ENSG00000021574	SPAST	159.49	99.62	95.15	47.23	54.71
ENSG00000021645	NRXN3	2.78	8.33	3.82	5.09	7.45
ENSG00000021762	OSBPL5	117.95	76.28	81.11	74.02	51.65
ENSG00000021776	AQR	781.31	709.86	462.17	684.31	704.45
ENSG00000021826	CPS1	34.12	34.84	32.66	38.78	56.29
ENSG00000022267	FHL1	43.66	21.64	18.47	21.33	23.88
ENSG00000022277	RTF2	297.26	372.29	394.22	512.91	498.12
ENSG00000022567	SLC45A4	109.48	43.77	80.28	113.02	104.88
ENSG00000022840	RNF10	550.03	765.36	506.33	710.97	549.65
ENSG00000022976	ZNF839	86.32	63.05	78.99	87.08	39.18
ENSG00000023041	ZDHHC6	194.79	297.55	288.51	331.86	257.47
ENSG00000023171	GRAMD1B	86.34	89.44	101.37	66.79	107.82
ENSG00000023228	NDUFS1	546.31	623.46	499.6	541.71	548.26
ENSG00000023287	RB1CC1	1025.74	1113.31	1058.56	1065.45	1263.93
ENSG00000023318	ERP44	688.32	652.44	573.52	794.68	935.71
ENSG00000023330	ALAS1	332.39	222.32	239.77	317.3	282.01
ENSG00000023445	BIRC3	2906.64	3204.94	2776.1	2769.14	2827.91
ENSG00000023516	AKAP11	894.47	827.36	754.83	685.49	576.59
ENSG00000023572	GLRX2	112.67	96.26	188.14	171.78	102.28
ENSG00000023608	SNAPC1	49.22	57.22	61.35	68.57	82.81
ENSG00000023697	DERA	82.71	64.22	82.85	97.67	91.59
ENSG00000023734	STRAP	379.67	448.97	380.44	416.07	526.26
ENSG00000023839	ABCC2	24.97	20.4	16.83	9.99	16.18
ENSG00000023892	DEF6	446.6	461.19	475.62	414.42	300.43
ENSG00000023902	PLEKHO1	1326.99	1395.22	1332.65	1392.58	1721.62
ENSG00000023909	GCLM	249.26	313.77	231.77	310.55	358.58
ENSG00000024048	UBR2	1092.98	856.54	815.14	731.49	741.68
ENSG00000024422	EHD2	1.26	4.89	1.21	4.99	1.51
ENSG00000024526	DEPDC1	2.34	22.89	6.49	3.81	2.39
ENSG00000024862	CCDC28A	90.6	97.36	102.5	112.38	106.61
ENSG00000025039	RRAGD	70.88	124.1	102.52	267.55	195.44
ENSG00000025156	HSF2	104.73	89.96	95.18	79.76	56.32
ENSG00000025293	PHF20	378.51	526.03	464.09	463.52	509.6
ENSG00000025423	HSD17B6	1.87	4.16	0.94	2.07	1.06
ENSG00000025434	NR1H3	108.5	45.58	47.06	69.76	117.15
ENSG00000025708	TYMP	2906.34	2013.42	2098.4	2546.15	3243.49
ENSG00000025770	NCAPH2	173.78	205.18	185.15	205.55	175.27
ENSG00000025772	TOMM34	69.4	79.52	61.49	70.17	100.69
ENSG00000025796	SEC63	448.04	551.21	667.74	648.36	628.41
ENSG00000025800	KPNA6	726.96	668.45	641.03	692.55	736.53
ENSG00000026025	VIM	5099.21	6097.32	5744.5	11449.05	11554.7
ENSG00000026036	RTEL1-TNFRSF6B	94	63.89	108.13	116.26	71.64
ENSG00000026103	FAS	234.65	126.67	111.23	141.93	143.32
ENSG00000026297	RNASET2	390.23	538.65	547.38	388.78	349.99
ENSG00000026508	CD44	9909.42	10217.54	9841.4	17099.45	18532.82
ENSG00000026559	KCNG1	19	20.23	20.68	29.34	12.98
ENSG00000026652	AGPAT4	415.74	379.13	279.38	660.91	809.62
ENSG00000026751	SLAMF7	6001.58	2300.42	1761.21	2412.43	2951.27
ENSG00000026950	BTN3A1	1141.57	864.73	925.72	665.42	549.52
ENSG00000027001	MIPEP	37.05	22.3	21.17	14.96	20.8
ENSG00000027075	PRKCH	1245.24	905.67	846.07	795.5	547.23
ENSG00000027644	INSRR	5.63	3.12	2.75	3.21	1.04
ENSG00000027697	IFNGR1	347.51	702.09	687.11	1110.86	1119.58
ENSG00000027847	B4GALT7	100.92	71.89	67.23	64.46	83.52
ENSG00000027869	SH2D2A	208.51	178.35	260.89	200.5	202.39
ENSG00000028116	VRK2	196.09	223.8	187.17	403.25	538.15
ENSG00000028137	TNFRSF1B	2514.84	2360.27	2627.22	3933.3	6636.68
ENSG00000028203	VEZT	360.88	385.45	336.78	379.43	417.96
ENSG00000028277	POU2F2	762.19	1132.36	1206.82	986.5	1170.55
ENSG00000028310	BRD9	170.67	160.54	242.64	199.82	199.56
ENSG00000028528	SNX1	494.07	715.27	493.04	627.27	616.02
ENSG00000028839	TBPL1	97.68	90.4	109.03	95.66	150.17
ENSG00000029153	ARNTL2	105.9	73.31	95.44	250.57	235.55
ENSG00000029363	BCLAF1	2502.44	2186.02	2160.94	2278.92	2041.65
ENSG00000029364	SLC39A9	315.05	290.84	306.79	384.15	362.31
ENSG00000029534	ANK1	51.55	65.64	60.41	24.36	20.07
ENSG00000029639	TFB1M	113.45	42.2	92.88	103.15	26.7
ENSG00000029725	RABEP1	626.1	658.62	703.37	544.98	566.53
ENSG00000029993	HMGB3	37.72	7.19	28.49	15.5	12.82
ENSG00000030066	NUP160	446	330.63	364.65	247.42	224.72
ENSG00000030110	BAK1	198.26	150.33	161.42	133.32	163.88
ENSG00000030304	MUSK	2.44	2.06	1.17	1.42	1.45
ENSG00000030419	IKZF2	352.16	426.66	560.16	466.12	441.34
ENSG00000030582	GRN	1417.89	1601.28	1492.07	2025.6	2665.91
ENSG00000031003	FAM13B	727.51	627.67	735.2	648.97	632.46
ENSG00000031081	ARHGAP31	744.29	628.66	652.25	1721.59	1978.88
ENSG00000031691	CENPQ	28.72	38.48	31.72	32.64	31.76
ENSG00000031698	SARS1	374.76	411.23	430.3	361.12	307.43
ENSG00000031823	RANBP3	217.64	188.07	290.79	288.71	318.16
ENSG00000032219	ARID4A	665.88	867.45	776.38	1035.66	842.89
ENSG00000032389	EIPR1	96.56	43.93	64.13	97.2	92.8
ENSG00000032444	PNPLA6	778.66	968.15	1256.76	1601.34	1945.08
ENSG00000032742	IFT88	111.77	135.81	120.27	185.09	180.88
ENSG00000033011	ALG1	63.63	82.25	58.13	42.54	35.73
ENSG00000033030	ZCCHC8	242.21	303.12	269.98	260.95	228.21
ENSG00000033050	ABCF2	137.99	94.63	85.03	126.52	100.64
ENSG00000033100	CHPF2	299.71	349.95	395.04	375.1	461.12
ENSG00000033122	LRRC7	32.19	10.21	24.42	17.06	18.16
ENSG00000033170	FUT8	247.98	241.78	144.58	280.76	197.84
ENSG00000033178	UBA6	769.32	658.21	755.87	654.45	845.8
ENSG00000033327	GAB2	217.91	291.85	311.52	366.06	569.91
ENSG00000033627	ATP6V0A1	362.74	512.3	430.32	462.23	480.11
ENSG00000033800	PIAS1	1210.54	1317.74	1202.02	1381.66	1476.3
ENSG00000033867	SLC4A7	724.14	763.66	754.89	704.6	762.55
ENSG00000034053	APBA2	57.51	89.67	148.4	35.28	15.57
ENSG00000034152	MAP2K3	404.14	466.23	479.55	718.79	1042.73
ENSG00000034510	TMSB10	585.59	410.06	482.56	549.84	558.39
ENSG00000034533	ASTE1	138.26	157.28	123.74	79.88	119.89
ENSG00000034677	RNF19A	1037.78	749.61	725.12	860.24	1062.23
ENSG00000034693	PEX3	85.9	82.25	65.65	64.25	39.37
ENSG00000034713	GABARAPL2	267.26	319.43	299.92	384.12	406.32
ENSG00000035115	SH3YL1	145.56	160.71	189.98	127.45	91.92
ENSG00000035141	FAM136A	127.23	127.46	151.47	104.4	69.9
ENSG00000035403	VCL	435.57	233.28	196.09	345.95	135.87
ENSG00000035499	DEPDC1B	7.05	5.32	4.88	13.1	6.3
ENSG00000035664	DAPK2	81.77	66.93	142.18	126.08	116.45
ENSG00000035681	NSMAF	473.91	598.65	452.83	562.99	454.41
ENSG00000035687	ADSS2	298.22	332.79	344.44	381.54	373.7
ENSG00000035720	STAP1	50.94	35.17	43.66	24.76	31.98
ENSG00000035862	TIMP2	370.07	501.62	553.11	709.24	789.11
ENSG00000035928	RFC1	626.33	228.35	361.68	319.1	292.32
ENSG00000036054	TBC1D23	354.96	417.41	378.97	414.43	547.15
ENSG00000036257	CUL3	744.39	681.29	596.59	711.04	669.87
ENSG00000036448	MYOM2	0	1.81	1.51	1.2	1.12
ENSG00000036530	CYP46A1	28.83	27.55	33.48	34.51	36.74
ENSG00000036549	ZZZ3	331.56	247.37	323.66	221.16	191.47
ENSG00000036565	SLC18A1	11.98	2.45	5.76	11.76	4.78
ENSG00000036672	USP2	0.95	0	0.93	0	1.05
ENSG00000036828	CASR	638.91	530.9	505.9	508.15	587.38
ENSG00000037042	TUBG2	29.85	30.6	20.67	22.44	22.7
ENSG00000037241	RPL26L1	23.19	16.11	18.38	18.62	14.78
ENSG00000037280	FLT4	24.01	30.84	20.98	16.89	14.66
ENSG00000037474	NSUN2	365.54	384.22	392.16	260.78	227.31
ENSG00000037637	FBXO42	442.41	480.37	442.78	402.84	419.39
ENSG00000037749	MFAP3	153.39	121.82	125.87	129.04	137.23
ENSG00000037757	MRI1	74.37	131.26	114.67	89.85	64.48
ENSG00000037897	METTL1	38.49	30.49	34.67	28.56	16.45
ENSG00000038002	AGA	83.94	88.97	70.08	47.68	52.25
ENSG00000038210	PI4K2B	175.27	121.22	129.86	189.12	156.37
ENSG00000038219	BOD1L1	1769.94	2241.29	1933.07	2171.67	2546.06
ENSG00000038274	MAT2B	935.72	695.85	798	716.25	772.65
ENSG00000038295	TLL1	0	0.35	0	0.54	6.08
ENSG00000038358	EDC4	363.31	317.71	337.24	389.68	368.78
ENSG00000038382	TRIO	649.56	656.83	494.25	1175.9	1141.25
ENSG00000038427	VCAN	659.4	2185	2066.6	6867.08	10621.46
ENSG00000038532	CLEC16A	251.31	376.68	336.62	360.37	317.28
ENSG00000038945	MSR1	119.7	3.8	13.43	13.37	60.8
ENSG00000039068	CDH1	22.36	22.35	8.46	53.47	23.92
ENSG00000039123	MTREX	427.94	457.79	427.92	401.36	348.12
ENSG00000039319	ZFYVE16	1015.13	1646.14	1204.31	2049.91	2886.82
ENSG00000039523	RIPOR1	285.41	262.4	503.36	287.92	246.58
ENSG00000039560	RAI14	20.06	93.75	73.26	32.85	119.28
ENSG00000039650	PNKP	127.42	135.49	171.88	148.58	133.85
ENSG00000040199	PHLPP2	139.53	154.62	137.65	129.58	101.51
ENSG00000040275	SPDL1	42.45	48.01	58.14	58.22	52.06
ENSG00000040341	STAU2	235.36	243.69	199.17	237.16	222.54
ENSG00000040487	SLC66A1	45.16	54.89	58.32	70.89	58.28
ENSG00000040531	CTNS	141.62	92.55	134.04	246.76	260.37
ENSG00000040608	RTN4R	3.89	3.12	11.34	2.29	8.92
ENSG00000040633	PHF23	158.69	181.43	202.66	192.78	224.99
ENSG00000040933	INPP4A	660.27	621.05	810.16	657.61	523.09
ENSG00000041353	RAB27B	117.44	40.84	59.23	27.17	19.55
ENSG00000041357	PSMA4	746.99	572.29	559.77	754.58	831.09
ENSG00000041515	MYO16	29.35	5.86	3.49	1.95	2.95
ENSG00000041802	LSG1	172.24	190.13	212.51	249.52	204.76
ENSG00000041880	PARP3	29.03	39.27	30.28	19.05	25.09
ENSG00000041982	TNC	0.52	2.45	1.45	30.46	0.53
ENSG00000041988	THAP3	36.89	56.53	41.24	49.4	37.47
ENSG00000042062	RIPOR3	146.72	90.38	66.11	143.68	146.47
ENSG00000042088	TDP1	130.42	126.05	146.55	123.19	119.21
ENSG00000042286	AIFM2	88.03	103.68	108.6	81.34	60.34
ENSG00000042304	C2orf83	2.8	4.17	3.78	2.05	1.06
ENSG00000042317	SPATA7	26.14	13.7	13.58	10.55	7.58
ENSG00000042429	MED17	281.25	289.9	253.77	263.74	272.07
ENSG00000042445	RETSAT	154.66	138.08	136.35	119.07	117.93
ENSG00000042493	CAPG	399.12	458.27	502.25	1292.46	1464.08
ENSG00000042753	AP2S1	87.52	110.67	102.06	187.15	160.6
ENSG00000042781	USH2A	1.85	0	1.9	1.02	0
ENSG00000042832	TG	13.47	17.18	27.68	48.41	40.04
ENSG00000042980	ADAM28	664.24	713.05	516.09	466.21	454.07
ENSG00000043039	BARX2	4.71	3.13	2.78	5.21	3.15
ENSG00000043093	DCUN1D1	482.17	546.37	556.48	635.41	818.31
ENSG00000043143	JADE2	899.86	716.44	820.9	562.88	539.68
ENSG00000043462	LCP2	1711.3	791.54	934.18	2313.56	2810.99
ENSG00000043514	TRIT1	55.09	80.03	64	67.15	47.88
ENSG00000043591	ADRB1	0.95	2.06	0	1.08	1
ENSG00000044090	CUL7	92.15	77.71	70.84	95.66	117.18
ENSG00000044115	CTNNA1	802.6	1074.17	854.29	1478.88	1492.22
ENSG00000044446	PHKA2	210.54	187.15	212.47	247.23	209.64
ENSG00000044459	CNTLN	106.45	130.2	111.97	156.3	174.74
ENSG00000044524	EPHA3	0	0.78	1.71	0.76	0
ENSG00000044574	HSPA5	2301.92	2274.87	2131.54	3012.16	2752.82
ENSG00000046604	DSG2	52.92	74.02	63.19	66.99	80.8
ENSG00000046647	GEMIN8	34.48	43.92	45.11	40.93	33.92
ENSG00000046651	OFD1	450.84	347.79	354.05	336.45	288.39
ENSG00000046653	GPM6B	75.5	82.01	58.01	43.82	37.25
ENSG00000046889	PREX2	1.23	0.69	1.28	30.22	8.54
ENSG00000047056	WDR37	311.12	333.45	346.25	364.17	352.68
ENSG00000047188	YTHDC2	493.87	538.09	529.62	554.95	547.2
ENSG00000047230	CTPS2	39.35	24.24	20.51	18.87	23.47
ENSG00000047249	ATP6V1H	303.96	331.49	367.37	635.1	522.37
ENSG00000047315	POLR2B	933.67	988.52	757.55	847.53	775.94
ENSG00000047346	FAM214A	997.15	878	740.11	582.9	575.83
ENSG00000047365	ARAP2	1702.97	1156.98	914.18	919.01	1094.65
ENSG00000047410	TPR	1959.73	2127.04	2135.04	1792.21	1675.87
ENSG00000047457	CP	38.32	16.37	13.56	2.9	9.51
ENSG00000047578	KATNIP	146.05	134.48	141.74	204.82	252.96
ENSG00000047579	DTNBP1	157.35	123.83	142.17	145.31	100.94
ENSG00000047597	XK	6.48	3.12	5.72	9.22	12.78
ENSG00000047621	C12orf4	207.58	185.42	164.4	208.26	137.16
ENSG00000047634	SCML1	211.34	251.26	258.14	238.49	185.03
ENSG00000047644	WWC3	347.68	381.46	367.51	352.65	351.07
ENSG00000047648	ARHGAP6	27.76	23.17	27.23	19.74	11.14
ENSG00000047662	FAM184B	0.93	7.29	0	0	6.35
ENSG00000047849	MAP4	817.75	728.53	751.48	707.21	851.13
ENSG00000047932	GOPC	380.72	307.47	315.43	255.06	256.87
ENSG00000048028	USP28	336.06	162.26	198.8	208.25	151.14
ENSG00000048052	HDAC9	161.04	135.6	91.68	57.44	112.54
ENSG00000048140	TSPAN17	167.28	126.79	132.26	194.65	154.84
ENSG00000048162	NOP16	40.31	26.52	33.9	37.92	18.19
ENSG00000048342	CC2D2A	50.98	63.51	46.32	57.78	74.13
ENSG00000048392	RRM2B	296.14	318.23	306.94	374.89	379.96
ENSG00000048405	ZNF800	852.62	838.12	767.97	611.76	690.76
ENSG00000048462	TNFRSF17	3.77	3.1	3.68	7.36	0
ENSG00000048471	SNX29	463.66	434.51	312.75	308.74	229.33
ENSG00000048540	LMO3	5.95	2.81	0	10.38	0
ENSG00000048544	MRPS10	183.75	231.95	236.04	228.14	269.05
ENSG00000048649	RSF1	1228.19	1382.42	1212.95	1167.55	1311.08
ENSG00000048707	VPS13D	1309.89	1056.33	1135.61	1108.82	987.75
ENSG00000048740	CELF2	1929.23	1758.46	1995.16	1678.43	1787.49
ENSG00000048828	FAM120A	1387.99	1423.17	1331.51	1390.59	1389.76
ENSG00000048991	R3HDM1	252.67	261.94	189.26	247.25	156.31
ENSG00000049089	COL9A2	1.66	7.54	10.3	20.55	9.31
ENSG00000049130	KITLG	20.65	49.81	37.8	24.74	23.55
ENSG00000049167	ERCC8	55.64	42.53	19.73	17.21	35.15
ENSG00000049192	ADAMTS6	49.36	41.61	24.26	20.92	9.36
ENSG00000049239	H6PD	321.96	275.12	364.26	487.33	336.76
ENSG00000049245	VAMP3	280.35	363.57	416.23	544.73	494.76
ENSG00000049246	PER3	61.37	31.89	48.74	50.16	26.36
ENSG00000049247	UTS2	55.2	11.95	32.14	33.81	27.89
ENSG00000049249	TNFRSF9	422.78	64.36	52.41	134.55	111.68
ENSG00000049323	LTBP1	38.32	5	3.94	3.31	8.88
ENSG00000049449	RCN1	161.63	95.39	103.66	87.59	64.48
ENSG00000049540	ELN	1.5	1.67	6.94	0.28	1.03
ENSG00000049541	RFC2	75.54	90.4	86.05	75.78	80.62
ENSG00000049618	ARID1B	2252.42	1834.1	1924.78	1765.5	1648.2
ENSG00000049656	CLPTM1L	281.08	289.06	294.02	366.9	264.59
ENSG00000049759	NEDD4L	69.25	42.27	26.6	111.25	49.68
ENSG00000049768	FOXP3	47.45	63.39	72.85	75.23	150.93
ENSG00000049769	PPP1R3F	38.05	27.58	61.98	27.55	16.71
ENSG00000049860	HEXB	277.93	367.3	296.81	626.85	545.75
ENSG00000049883	PTCD2	112.89	65.74	61.12	73.61	54.85
ENSG00000050030	NEXMIF	1.61	6.62	5.01	3.56	4.03
ENSG00000050130	JKAMP	281.08	243.82	242.61	266.28	313.25
ENSG00000050165	DKK3	56.38	34.34	30.86	24	54.61
ENSG00000050327	ARHGEF5	27.83	37.39	48.59	6.11	8.72
ENSG00000050344	NFE2L3	303.54	262.91	202.83	230.94	250.45
ENSG00000050393	MCUR1	77.27	68.01	74.53	59.3	98.02
ENSG00000050405	LIMA1	81.56	75.46	95.75	88.71	81.22
ENSG00000050426	LETMD1	248.16	251.72	221.18	173.35	178.93
ENSG00000050438	SLC4A8	131.76	113.7	141.33	205.39	177.1
ENSG00000050555	LAMC3	3.9	1.39	6.4	3.94	0.7
ENSG00000050628	PTGER3	1.82	2.04	15.55	12.85	22.76
ENSG00000050730	TNIP3	167.83	363.1	361.43	905.9	1413.19
ENSG00000050748	MAPK9	215.96	189.05	190.65	224.81	246.7
ENSG00000050767	COL23A1	3.6	51.72	62.47	55.64	58.13
ENSG00000050820	BCAR1	0	0.57	0	3.63	1.1
ENSG00000051009	FAM160A2	197.64	285.36	293.61	317.44	304.15
ENSG00000051108	HERPUD1	583.48	667.44	580.56	493.03	473.79
ENSG00000051128	HOMER3	27.07	134.6	111.55	127.99	152.89
ENSG00000051180	RAD51	11.73	2.8	4.21	31.73	8.6
ENSG00000051341	POLQ	9.46	3.58	12.4	16.1	8.32
ENSG00000051382	PIK3CB	197.58	258.95	249.94	328.02	292.79
ENSG00000051523	CYBA	724.74	1138.77	1203.04	1427.99	2002.35
ENSG00000051596	THOC3	63.29	50.6	57.78	36.95	26.5
ENSG00000051620	HEBP2	151.7	87.35	144.63	140.37	117.26
ENSG00000051825	MPHOSPH9	301.58	209.65	222.16	197.3	151.93
ENSG00000052126	PLEKHA5	170.87	106.13	79.67	133.84	161.99
ENSG00000052344	PRSS8	0.67	2.71	3.22	1.55	9.88
ENSG00000052723	SIKE1	288.6	187.98	348.65	248.63	301.69
ENSG00000052749	RRP12	95.94	129.62	125.13	122.43	127.81
ENSG00000052795	FNIP2	513.01	308.36	253.5	522.62	611.48
ENSG00000052802	MSMO1	121.86	148.52	128.64	153.27	98.78
ENSG00000052841	TTC17	810.76	749.72	694.72	734.64	418.93
ENSG00000053108	FSTL4	28	28.84	23.66	32.48	29.14
ENSG00000053254	FOXN3	1225.32	886.93	754.37	1209.48	1143.71
ENSG00000053328	METTL24	2.79	10.53	0.89	0	4.03
ENSG00000053371	AKR7A2	76.73	81.46	88.63	64.17	78.77
ENSG00000053372	MRTO4	50.89	69.14	84.6	51.15	24.91
ENSG00000053438	NNAT	4.96	5.42	1.19	1.89	8.39
ENSG00000053501	USE1	71.08	78.55	78.5	68.77	63.98
ENSG00000053524	MCF2L2	145.93	136.74	116.14	108.05	74.49
ENSG00000053702	NRIP2	38.39	32.35	40.9	20.83	29.6
ENSG00000053747	LAMA3	0.35	2.54	0	0	1.16
ENSG00000053770	AP5M1	470.99	455.07	322.95	530.97	532.13
ENSG00000053900	ANAPC4	348.67	371.3	244.2	273.83	246.59
ENSG00000053918	KCNQ1	11.55	32.54	33.89	12.89	7.88
ENSG00000054116	TRAPPC3	206.88	203.65	193.72	211.86	233.84
ENSG00000054118	THRAP3	741.42	780.39	843.04	800.1	685.28
ENSG00000054148	PHPT1	74.45	58.64	45.01	43.84	67.62
ENSG00000054219	LY75	707.47	741.81	563.86	448.03	364.08
ENSG00000054267	ARID4B	1529.8	1701.53	1508.69	1686.61	1871.28
ENSG00000054277	OPN3	53.19	90.01	84.57	121.15	141.86
ENSG00000054282	SDCCAG8	186.96	119.92	120.82	333.74	393.89
ENSG00000054356	PTPRN	3.62	0	4.36	0	0.36
ENSG00000054523	KIF1B	711.21	829.52	727.37	1073.54	1087.65
ENSG00000054598	FOXC1	1.94	2.09	0.9	2.19	1
ENSG00000054611	TBC1D22A	301.81	358.59	351.65	245.42	313.93
ENSG00000054654	SYNE2	10550.85	5816.11	5689.23	4316.81	4884.53
ENSG00000054690	PLEKHH1	65.57	63.43	64.69	53.78	110.74
ENSG00000054793	ATP9A	112.09	45.75	74.43	57.08	34.59
ENSG00000054965	FAM168A	407.2	472.13	516.15	616.25	653.24
ENSG00000054967	RELT	233.74	277.77	297.54	510.49	562.82
ENSG00000054983	GALC	193.09	339.96	334.35	378.24	439.53
ENSG00000055044	NOP58	406.83	348.3	385.72	396.63	351.44
ENSG00000055070	SZRD1	590.99	514.14	541.22	625.66	728.21
ENSG00000055118	KCNH2	3.28	1.2	4.47	3.75	3.27
ENSG00000055130	CUL1	532.32	433.01	365.43	480.58	449.54
ENSG00000055147	FAM114A2	187.5	141.81	108.32	154.13	152.67
ENSG00000055163	CYFIP2	1804.48	1344.16	1279.05	1237.13	816.09
ENSG00000055208	TAB2	1199.82	1171.29	942.07	1083.85	1217.72
ENSG00000055211	GINM1	158.56	167.15	168.62	260.55	277.01
ENSG00000055332	EIF2AK2	1349.37	709.91	666.7	865.5	738.87
ENSG00000055483	USP36	513.44	418.86	555.03	246.18	268.8
ENSG00000055609	KMT2C	1791.61	1594.06	1688.12	1371.14	867.42
ENSG00000055732	MCOLN3	18.13	14.65	14.08	8.73	11.02
ENSG00000055917	PUM2	846.86	441.18	648.17	734.78	348.43
ENSG00000055950	MRPL43	73.23	102.1	124.1	81.15	103.15
ENSG00000055955	ITIH4	52.94	43.04	29.68	27.52	34.53
ENSG00000055957	ITIH1	0.51	0	5.22	3	2.42
ENSG00000056050	HPF1	23.72	37.32	29.23	45.65	21.64
ENSG00000056097	ZFR	1229.29	1234.74	1122.56	1062.46	1185.73
ENSG00000056277	ZNF280C	31.23	50.2	26.81	27.58	29.86
ENSG00000056558	TRAF1	2134.47	1878.88	1813.87	2256.56	2824.73
ENSG00000056586	RC3H2	806.58	672.46	729.72	829.38	997.44
ENSG00000056736	IL17RB	10.82	11.09	13.77	10.26	17.71
ENSG00000056972	TRAF3IP2	103.36	144.88	63	140.45	157.86
ENSG00000057019	DCBLD2	101.69	98.73	76.5	121.06	98.36
ENSG00000057252	SOAT1	229.81	170.53	258.26	426.82	381.25
ENSG00000057294	PKP2	5.39	2.2	6.68	7.82	4.25
ENSG00000057468	MSH4	0.92	0	0.96	0	2.11
ENSG00000057608	GDI2	1148.64	1179.04	1160.57	1491.78	1359.84
ENSG00000057657	PRDM1	678.15	551.28	528.12	889.68	1040.6
ENSG00000057663	ATG5	150.52	211.21	148.64	155.24	166.33
ENSG00000057704	TMCC3	164.51	155.24	156.81	278.86	516.52
ENSG00000057757	PITHD1	155.62	139.13	165.52	132.8	142.95
ENSG00000057935	MTA3	113.11	88.43	121	78.5	78.31
ENSG00000058056	USP13	118.14	71.78	58.52	71.35	30.01
ENSG00000058063	ATP11B	884.62	837.74	854.31	1002.43	1082.49
ENSG00000058085	LAMC2	5.34	4.37	3.92	5.32	4.94
ENSG00000058091	CDK14	293.32	263.68	140.63	439.11	643.57
ENSG00000058262	SEC61A1	761.41	945.69	956.67	1064.71	1140.22
ENSG00000058272	PPP1R12A	1766.55	1368.14	1563.09	1814.56	1701.63
ENSG00000058335	RASGRF1	12.25	6.9	26.03	15.41	6.13
ENSG00000058404	CAMK2B	0.69	0	0.36	5.06	0.77
ENSG00000058453	CROCC	154.81	148.46	175.62	157.11	170.64
ENSG00000058600	POLR3E	200.52	182.49	213.01	114.97	151.07
ENSG00000058668	ATP2B4	1389.72	1388.73	1399.95	1250.88	986.78
ENSG00000058673	ZC3H11A	1057.15	1101.81	1134.29	981.04	1198.69
ENSG00000058729	RIOK2	109.48	114.8	132.8	124.33	85.43
ENSG00000058799	YIPF1	76.7	82.9	86.9	107.11	135.77
ENSG00000058804	NDC1	102.57	89.06	91.48	77.92	57.75
ENSG00000058866	DGKG	37.24	9.33	8.05	12.33	7.46
ENSG00000059122	FLYWCH1	198.7	218.43	205.84	124.01	89.18
ENSG00000059145	UNKL	192.91	129.18	166.04	84.15	148.53
ENSG00000059377	TBXAS1	145.99	347.3	392.69	586.16	626.1
ENSG00000059378	PARP12	781.44	357.54	408.96	492.06	491.72
ENSG00000059573	ALDH18A1	107.45	134.82	71.91	73.2	30.76
ENSG00000059588	TARBP1	339.79	321.8	315.46	243.39	171.89
ENSG00000059691	GATB	51.91	100.77	54.6	38.21	39.66
ENSG00000059728	MXD1	1327.55	1758.99	1838.61	4829.46	6079.57
ENSG00000059758	CDK17	332.97	350.64	316.24	315.19	388.55
ENSG00000059769	DNAJC25	35.93	53.04	60.6	57.21	57.35
ENSG00000059804	SLC2A3	969.55	1224.63	1307.47	1656.92	2411.27
ENSG00000059915	PSD	41.82	30.63	38.26	27.75	15.51
ENSG00000060069	CTDP1	203.65	205.01	179.59	250.91	236.55
ENSG00000060138	YBX3	172.83	270.23	268.47	309.89	328.81
ENSG00000060140	STYK1	2.18	2.44	1.47	8.38	2.48
ENSG00000060237	WNK1	3157.31	2919.32	2858.57	2930.57	3157.22
ENSG00000060339	CCAR1	525.17	554.57	643.96	727.93	587
ENSG00000060491	OGFR	416.77	335.75	373.97	391.92	471.79
ENSG00000060558	GNA15	300.97	451.64	490.26	1134.49	1289.27
ENSG00000060642	PIGV	46.48	58.7	42.97	45.71	35.13
ENSG00000060656	PTPRU	0.67	0.47	1.23	4.87	0
ENSG00000060688	SNRNP40	164.66	166.23	145.04	167	142.46
ENSG00000060749	QSER1	517.76	367.37	410.86	418.48	335.63
ENSG00000060762	MPC1	95.82	124.12	119.62	117.88	97.87
ENSG00000060971	ACAA1	176.51	219.83	203.8	241.35	219.63
ENSG00000060982	BCAT1	478.37	410.18	335.58	1513.86	1223.96
ENSG00000061273	HDAC7	420.48	557.37	478.3	413.65	294.53
ENSG00000061337	LZTS1	16.3	4.24	8.41	26.02	18.21
ENSG00000061656	SPAG4	3.66	0	1.2	4.47	4.09
ENSG00000061676	NCKAP1	187.7	46.92	28.34	141.92	36.03
ENSG00000061794	MRPS35	112.51	118.63	88.93	79.23	55.83
ENSG00000061918	GUCY1B1	61.99	13.98	23.86	22.26	34.42
ENSG00000061936	SFSWAP	490.61	523.01	509.41	457.36	403.14
ENSG00000061938	TNK2	423.33	198.65	336.01	228.76	264.45
ENSG00000061987	MON2	1002.87	1149.7	1128.63	964.72	944.07
ENSG00000062038	CDH3	8.73	20.77	20.47	13.17	22.73
ENSG00000062194	GPBP1	1400.08	995.24	899.54	1083.42	1186.12
ENSG00000062282	DGAT2	34.37	24.36	31.02	38.28	71.68
ENSG00000062370	ZNF112	3.94	6.94	6.21	2.78	5.21
ENSG00000062485	CS	670.08	609.22	584.93	601	538.17
ENSG00000062524	LTK	46.96	12.15	18.59	14.84	12.63
ENSG00000062582	MRPS24	54.92	71.62	72.91	73.4	87.1
ENSG00000062598	ELMO2	377.83	364.86	236.46	291.63	317.97
ENSG00000062650	WAPL	667.04	868.37	757.87	755.48	966.47
ENSG00000062716	VMP1	903.15	1269.56	1187.36	1185.45	1470.82
ENSG00000062725	APPBP2	287.54	314.92	326.29	435.2	331.49
ENSG00000062822	POLD1	55.44	91.12	104.77	94.4	71.51
ENSG00000063015	SEZ6	11.92	13.67	3.55	5.63	9.21
ENSG00000063046	EIF4B	3077.76	2954.76	2897.14	2348.84	1858.68
ENSG00000063127	SLC6A16	31.2	21.02	20.77	5.51	3.89
ENSG00000063169	BICRA	101.61	93.15	143.26	128.67	115.17
ENSG00000063176	SPHK2	80.77	78.84	73.96	60.68	71.31
ENSG00000063177	RPL18	778.28	882.45	1005.74	562.03	632.42
ENSG00000063180	CA11	20.13	34.99	22.59	21.31	30.26
ENSG00000063241	ISOC2	14.65	28.88	30.16	13.81	17.5
ENSG00000063244	U2AF2	294.61	254.96	333.95	317.54	311.51
ENSG00000063245	EPN1	271.5	345.29	382.07	515.14	468.12
ENSG00000063322	MED29	191.04	214.36	263.92	199.66	208.79
ENSG00000063438	AHRR	869.75	1393.88	1294.33	1608.68	1625.02
ENSG00000063587	ZNF275	226.87	157.29	150.45	135.45	103.72
ENSG00000063601	MTMR1	191.34	158.91	163.99	134.56	104.04
ENSG00000063660	GPC1	8.66	4.29	8.17	4.37	1.95
ENSG00000063761	ADCK1	30.25	16.01	17.87	14.97	9.17
ENSG00000063854	HAGH	128.1	129.46	135.54	156.84	149.79
ENSG00000063978	RNF4	373.13	363.16	366.59	325.13	342.2
ENSG00000064012	CASP8	392.82	331.37	371.36	296.57	316.66
ENSG00000064042	LIMCH1	34.73	10.45	13.27	34.87	50.53
ENSG00000064102	INTS13	105.71	88.25	70.33	89.57	52.03
ENSG00000064115	TM7SF3	240.67	158.92	166.36	123.96	138.11
ENSG00000064199	SPA17	4.68	5.83	4.2	5.77	8.15
ENSG00000064201	TSPAN32	51.6	38.21	63.83	38.08	54.68
ENSG00000064205	CCN5	1.32	0	0.62	0	3.46
ENSG00000064225	ST3GAL6	80.37	147.88	115.3	254.26	282.15
ENSG00000064270	ATP2C2	2.35	9.17	2.26	52.24	0.76
ENSG00000064300	NGFR	2.06	4.67	4.41	1.07	0
ENSG00000064309	CDON	6.64	4.68	9.33	4.56	11.75
ENSG00000064313	TAF2	326.21	435.36	414.69	347.17	466.65
ENSG00000064393	HIPK2	1701.82	2660.62	2393.17	4025.95	4339.03
ENSG00000064419	TNPO3	376.5	378.16	367.98	370.9	375.34
ENSG00000064490	RFXANK	66.66	76.07	81.39	116.35	107.78
ENSG00000064545	TMEM161A	57.09	55.5	81.91	33.22	55.04
ENSG00000064547	LPAR2	200.01	163.87	217.78	198.63	190.14
ENSG00000064601	CTSA	476	415.11	469.99	597.18	551.47
ENSG00000064607	SUGP2	450.65	557.87	624.83	587.61	598.4
ENSG00000064651	SLC12A2	157.12	174.04	157.09	133.23	63.35
ENSG00000064652	SNX24	36.69	40.83	56.59	18.1	33.18
ENSG00000064655	EYA2	0.78	1.46	0	2.61	0
ENSG00000064666	CNN2	407.96	668.26	775.91	713.02	752.22
ENSG00000064687	ABCA7	242.73	332.54	359.79	312.32	260.13
ENSG00000064692	SNCAIP	2.97	2.27	1.03	0.82	0
ENSG00000064703	DDX20	127.39	207.87	152.31	93.97	105.03
ENSG00000064726	BTBD1	328.46	254.42	274.49	236.94	317.61
ENSG00000064763	FAR2	73.54	132.81	103.86	119.2	98.56
ENSG00000064787	BCAS1	25.97	71.69	60.61	42.12	80.01
ENSG00000064835	POU1F1	0	0.78	0.71	0.76	2.57
ENSG00000064886	CHI3L2	25.38	35.45	37.02	16.27	15.33
ENSG00000064932	SBNO2	6.13	6.38	14.54	67.4	43.83
ENSG00000064933	PMS1	112.55	147.52	147.05	94.6	58.82
ENSG00000064961	HMG20B	252.13	266.3	258.63	226.15	366.46
ENSG00000064989	CALCRL	100.5	127.32	108.02	196.36	246.54
ENSG00000064995	TAF11	106	102.63	95.09	103.69	129.62
ENSG00000064999	ANKS1A	154.93	185.03	180.85	198.84	231.48
ENSG00000065000	AP3D1	784.25	841.26	840.27	906.31	959.78
ENSG00000065029	ZNF76	237.99	220.93	209.27	169.37	191.25
ENSG00000065054	SLC9A3R2	3.59	4.83	3.7	8.23	6.82
ENSG00000065057	NTHL1	6.81	17.49	25.45	6.42	6.21
ENSG00000065060	UHRF1BP1	363.71	214.43	235.66	311.3	372.44
ENSG00000065135	GNAI3	999.23	968.93	938.73	1233.15	1272.36
ENSG00000065150	IPO5	565.45	444.78	402.82	362.55	357.4
ENSG00000065154	OAT	154.78	152.18	160.59	157.73	134.58
ENSG00000065183	WDR3	122.38	192.69	121.6	175.62	113.83
ENSG00000065243	PKN2	390.62	440.61	332.05	429.59	324.27
ENSG00000065268	WDR18	85.7	61.37	40.2	78.65	29.36
ENSG00000065308	TRAM2	98.74	70.12	72.7	50.96	47.97
ENSG00000065320	NTN1	12.38	4.17	8.14	16.34	12.26
ENSG00000065328	MCM10	9.21	0	0.42	7.54	2.86
ENSG00000065357	DGKA	631.03	920.65	1049.49	792.63	646.42
ENSG00000065361	ERBB3	8	21.89	8.47	16.74	9.28
ENSG00000065413	ANKRD44	2152.61	1615.61	1485.65	1653.73	1574.7
ENSG00000065427	KARS1	620.19	418.76	391.95	429.31	347.71
ENSG00000065457	ADAT1	170.85	126.48	106.71	157.84	130.92
ENSG00000065485	PDIA5	26.78	14.22	31.98	50.69	31.01
ENSG00000065491	TBC1D22B	76.58	53.37	52.62	67.53	65.98
ENSG00000065518	NDUFB4	100.61	117.61	151.48	143.3	179.15
ENSG00000065526	SPEN	2306.83	2245.76	2004.28	3038.55	3039.16
ENSG00000065534	MYLK	91.62	110.84	76.06	69.55	74.89
ENSG00000065548	ZC3H15	344.35	366.66	325.06	357.89	319.71
ENSG00000065559	MAP2K4	346.75	346.01	341.08	307.74	250.85
ENSG00000065600	PACC1	96.94	227.55	164.51	209.15	233.95
ENSG00000065613	SLK	903.66	873.74	781.59	917.24	946.33
ENSG00000065615	CYB5R4	648.02	729.86	578.56	849.78	859.87
ENSG00000065618	COL17A1	3.89	2.19	2.9	52.74	4.42
ENSG00000065621	GSTO2	60.26	16.83	7.21	20.78	21.23
ENSG00000065665	SEC61A2	62.88	44.22	38.19	49.66	53.99
ENSG00000065675	PRKCQ	348.98	275.51	338.54	223.92	222.62
ENSG00000065717	TLE2	44.39	17.53	25.78	18.23	7.48
ENSG00000065802	ASB1	195.96	192.94	222.36	143.01	142.21
ENSG00000065809	FAM107B	1408.16	1441.63	1304.77	1544.15	1351.61
ENSG00000065833	ME1	123.55	215.76	155.61	92.35	65.69
ENSG00000065882	TBC1D1	409.61	582.59	444.66	500.23	357.76
ENSG00000065883	CDK13	1280.17	1305.66	1273.43	1064.16	1067.5
ENSG00000065911	MTHFD2	953.74	892.12	686.5	667.06	577.44
ENSG00000065923	SLC9A7	245.39	244.94	221.66	242.58	210.3
ENSG00000065970	FOXJ2	244.01	251.37	298.58	285.81	235.8
ENSG00000065978	YBX1	1612.96	1754.78	1730.53	1665.97	1732.9
ENSG00000065989	PDE4A	220.33	290.54	333.76	719.01	1100.83
ENSG00000066027	PPP2R5A	369.15	399.36	330.55	331.75	261.5
ENSG00000066044	ELAVL1	355.24	385.24	332.11	390.53	396.22
ENSG00000066056	TIE1	16.66	31.36	23.61	19.85	26.82
ENSG00000066084	DIP2B	733.8	460.45	559.9	712.79	685.21
ENSG00000066117	SMARCD1	278.27	250.4	261.67	199.61	192.91
ENSG00000066135	KDM4A	290.06	354.77	257.23	242.94	266.8
ENSG00000066136	NFYC	262.38	203.21	249.18	320.2	310.71
ENSG00000066185	ZMYND12	3	2.45	0	0	0.84
ENSG00000066230	SLC9A3	35.62	85.58	82.45	43	77.88
ENSG00000066248	NGEF	1.63	0	0	0.91	1.36
ENSG00000066279	ASPM	27.66	63.17	58.13	73.87	52.18
ENSG00000066294	CD84	1610.87	2563.2	2156	1933.34	1706.16
ENSG00000066322	ELOVL1	340.08	329.12	324.97	441.13	432.8
ENSG00000066336	SPI1	830.05	1392.89	1411.21	2383.32	2680.85
ENSG00000066379	POLR1H	9.51	27.17	20.01	22.12	27.32
ENSG00000066382	MPPED2	2.11	0.42	1.15	7.98	8.87
ENSG00000066422	ZBTB11	563.48	445.31	448.84	364.8	292.7
ENSG00000066427	ATXN3	194.13	221.76	216.78	251.82	226.9
ENSG00000066455	GOLGA5	215.5	212.8	233.64	237.11	202.7
ENSG00000066468	FGFR2	8.97	24.71	32.09	8.82	8.96
ENSG00000066557	LRRC40	110.89	115.94	104.62	107.97	140.85
ENSG00000066583	ISOC1	71.72	65.51	62.42	47.43	55.05
ENSG00000066629	EML1	6.85	10.82	3.27	9.8	10.69
ENSG00000066651	TRMT11	64.47	80.35	76.44	45.37	45.86
ENSG00000066654	THUMPD1	710.11	836.02	733.73	743.07	677.52
ENSG00000066697	MSANTD3	101.85	98.11	96.08	246.62	301.07
ENSG00000066739	ATG2B	375.95	468.51	410.29	435.79	389.69
ENSG00000066777	ARFGEF1	995.08	1006.61	845.47	866.62	1075.71
ENSG00000066813	ACSM2B	4.22	12.58	4	21.07	2.3
ENSG00000066827	ZFAT	183.52	217.31	174.62	161.54	155.8
ENSG00000066855	MTFR1	81.84	72.05	77.2	103.09	67.51
ENSG00000066923	STAG3	168.11	168.5	119	82.94	101.59
ENSG00000066926	FECH	150.41	92.36	89.22	66.3	36.01
ENSG00000066933	MYO9A	655.39	712.62	626.52	658.51	495.82
ENSG00000067048	DDX3Y	1384.21	1235.95	1255.05	1118.67	1.43
ENSG00000067057	PFKP	190.17	156.94	175.36	158.54	153.95
ENSG00000067064	IDI1	562.49	476.58	447.88	507.77	408.39
ENSG00000067066	SP100	2698.96	1538.02	1394.55	1853.98	1752.43
ENSG00000067082	KLF6	3176.3	2422.41	2337.46	2635.03	3651.46
ENSG00000067113	PLPP1	26.22	26.46	30.54	50.21	16.26
ENSG00000067141	NEO1	60.56	55.92	57.1	40.31	40.33
ENSG00000067167	TRAM1	1014.02	1036.61	951.96	1177.52	1280.78
ENSG00000067177	PHKA1	3.95	0	3.23	4.81	1.25
ENSG00000067182	TNFRSF1A	391.32	541.8	598.19	619.43	867.93
ENSG00000067191	CACNB1	20.03	38.88	17.66	32.44	41.72
ENSG00000067208	EVI5	195.4	350.93	324.38	344.68	407.3
ENSG00000067221	STOML1	18.07	38.55	35.45	34.97	21.56
ENSG00000067225	PKM	4166.9	5356.37	5247.93	7036.29	7981.6
ENSG00000067248	DHX29	214.72	233.28	237.31	287.74	268.41
ENSG00000067334	DNTTIP2	847.84	916.91	913.17	1179.82	1294.54
ENSG00000067365	METTL22	129.88	188.53	102.64	175.52	138.81
ENSG00000067369	TP53BP1	414.43	441.18	495.9	318.26	459.34
ENSG00000067445	TRO	4.23	13.83	11.46	7.44	3.71
ENSG00000067533	RRP15	144	93.6	85.49	129.69	56.99
ENSG00000067560	RHOA	2191.01	2417.16	2238.01	3288.82	3634.78
ENSG00000067596	DHX8	386.66	376.62	283	401.49	396.21
ENSG00000067601	PMS2P4	6.67	6.05	8.69	12.12	5.49
ENSG00000067606	PRKCZ	31.39	36.03	43.31	35.88	33.49
ENSG00000067646	ZFY	253.65	234.59	188.27	226.99	0
ENSG00000067704	IARS2	336.94	275.01	350.78	300.71	239.22
ENSG00000067715	SYT1	1.27	40.76	5.2	20.19	12.39
ENSG00000067798	NAV3	52.69	51.37	47.43	38.3	37.46
ENSG00000067829	IDH3G	167.51	180.19	188.18	180.85	207.48
ENSG00000067836	ROGDI	18.43	28.59	31.67	55.8	30.89
ENSG00000067840	PDZD4	28.35	9.71	21.52	9.13	24.53
ENSG00000067900	ROCK1	1995.82	2155.61	1968.56	2368.93	2537.31
ENSG00000067955	CBFB	446.95	468.6	518.03	643.45	664.14
ENSG00000067992	PDK3	592.73	378.57	438.02	289.75	256.01
ENSG00000068001	HYAL2	32.15	33.31	52.04	63.86	53.56
ENSG00000068024	HDAC4	262.95	208.23	346.04	179.48	259.19
ENSG00000068028	RASSF1	216.72	242.67	274.38	227.27	274.65
ENSG00000068078	FGFR3	0.93	2.03	0	1.06	0
ENSG00000068079	IFI35	258.1	114.34	102.34	110.13	140.07
ENSG00000068097	HEATR6	191.31	159.42	160.54	257.22	205.65
ENSG00000068120	COASY	182.51	184.54	216.16	189.65	154.71
ENSG00000068137	PLEKHH3	19.15	13.81	26.23	19.45	29.93
ENSG00000068305	MEF2A	607.6	552.77	693.47	538.71	537.61
ENSG00000068308	OTUD5	361.19	324.03	402.05	361.9	385.08
ENSG00000068323	TFE3	462.52	746.66	636.25	757.76	924.64
ENSG00000068354	TBC1D25	154.69	119.9	99.83	90.03	113.99
ENSG00000068366	ACSL4	1235.15	1230.71	1070.99	1780.66	2037.04
ENSG00000068383	INPP5A	59.36	66.08	61.15	57	76.37
ENSG00000068394	GPKOW	62.12	90.61	72.53	118.85	105.75
ENSG00000068400	GRIPAP1	597.77	466.14	508.35	565.91	557.06
ENSG00000068438	FTSJ1	123.8	120.57	123.36	124.73	98.85
ENSG00000068489	PRR11	9.99	21.33	36.35	21	24.42
ENSG00000068615	REEP1	4.78	3.21	1.68	1.06	2.21
ENSG00000068650	ATP11A	545.88	576.91	713.55	872.5	1091.83
ENSG00000068654	POLR1A	218.61	215.47	176.41	228.46	93.07
ENSG00000068697	LAPTM4A	561.68	786.26	667.42	1049.97	1279.16
ENSG00000068724	TTC7A	285.7	184.23	224.73	193.77	230.22
ENSG00000068745	IP6K2	288.3	268.81	239.58	242.95	249.2
ENSG00000068784	SRBD1	118.6	99.46	91.21	76.57	109.49
ENSG00000068796	KIF2A	517.12	392.7	418.3	419.17	283.12
ENSG00000068831	RASGRP2	355.04	478.31	690.39	391.75	263.49
ENSG00000068878	PSME4	912.25	790.64	681.21	774.18	779.55
ENSG00000068885	IFT80	153.16	117.13	148.76	101.3	161.18
ENSG00000068903	SIRT2	242.4	308.41	293.09	274.79	363.82
ENSG00000068912	ERLEC1	307.97	371.97	312.8	323.28	399.94
ENSG00000068971	PPP2R5B	49.77	46.51	55.72	86.35	50.59
ENSG00000068976	PYGM	27.18	17.07	17.59	9.63	10.58
ENSG00000069020	MAST4	126.33	160.3	182.26	155.14	133.81
ENSG00000069188	SDK2	13.59	62.23	59.46	61.85	86.48
ENSG00000069248	NUP133	299.67	416.23	300.47	234.38	255.73
ENSG00000069275	NUCKS1	978.24	940.58	1044.34	857.71	1360.71
ENSG00000069329	VPS35	589.41	817.95	877.36	927.39	829.72
ENSG00000069345	DNAJA2	369.96	400.54	422.75	406.19	499.89
ENSG00000069399	BCL3	477.01	503.42	553.64	862.09	998.4
ENSG00000069424	KCNAB2	729.04	661.42	848.61	700.57	782.37
ENSG00000069431	ABCC9	583.44	461.7	453.83	584.27	537.7
ENSG00000069493	CLEC2D	2963.46	1949.57	1795.45	1590.62	1554.69
ENSG00000069509	FUNDC1	16.88	26.99	12.26	15.52	15.79
ENSG00000069667	RORA	3056.09	1691.45	1811.42	1195.57	1393.08
ENSG00000069696	DRD4	3.02	2.01	0	2.41	0.87
ENSG00000069702	TGFBR3	836.54	468.43	400.58	334.53	413.2
ENSG00000069812	HES2	10.11	14.62	25.62	17.01	18.54
ENSG00000069849	ATP1B3	822.3	585.12	628.61	1059.64	1506.63
ENSG00000069869	NEDD4	985.38	875.27	879.32	989.94	899.12
ENSG00000069943	PIGB	128.67	132.73	117.35	109.69	75.04
ENSG00000069956	MAPK6	754.16	983.05	785.17	913.26	873
ENSG00000069966	GNB5	235.96	212.11	236.67	154.43	173.65
ENSG00000069974	RAB27A	669.45	524.01	556.8	788.39	666.99
ENSG00000069998	HDHD5	70.45	79.23	100.26	68.35	87.01
ENSG00000070010	UFD1	169.97	203.05	230.41	274.27	327.19
ENSG00000070018	LRP6	30.87	37.84	34.33	13.09	3.11
ENSG00000070019	GUCY2C	0	2.08	0	3.07	2.14
ENSG00000070061	ELP1	310.16	323.12	310.63	270.79	240.41
ENSG00000070081	NUCB2	187.01	187.83	293.25	331.38	224.41
ENSG00000070087	PFN2	69.38	74.88	73.8	110.61	79.52
ENSG00000070159	PTPN3	3.66	4.3	3.78	0	0.89
ENSG00000070182	SPTB	71.06	76.65	85.15	70.37	85.53
ENSG00000070190	DAPP1	679.2	468.21	395.29	449.5	486.06
ENSG00000070214	SLC44A1	472.37	471.08	368.58	1472.9	1592.58
ENSG00000070269	TMEM260	215.98	201.34	205.62	225.13	194.69
ENSG00000070366	SMG6	426.68	238.03	240.88	342.57	334.7
ENSG00000070367	EXOC5	672.18	653.45	722.67	800.08	724.76
ENSG00000070371	CLTCL1	7.51	18.91	14.58	24.15	6.06
ENSG00000070388	FGF22	13.87	6.16	5.11	6.37	4.85
ENSG00000070404	FSTL3	24.55	10.03	10.35	10.61	15.63
ENSG00000070413	DGCR2	212.91	199.82	263.49	281.37	388.84
ENSG00000070423	RNF126	134.92	120.33	157.57	102.03	124.78
ENSG00000070444	MNT	209.85	265.02	284.11	236.38	210.03
ENSG00000070476	ZXDC	385.98	429.49	322.79	358.21	348.22
ENSG00000070495	JMJD6	178.61	196.01	158.32	207.37	324.62
ENSG00000070501	POLB	81.5	101.69	82.28	68.72	85.24
ENSG00000070526	ST6GALNAC1	4.95	5.53	5.93	2.35	7.7
ENSG00000070540	WIPI1	69.54	80.73	95.64	144.04	117.61
ENSG00000070601	FRMPD1	46.77	49.59	44.67	45.66	48.88
ENSG00000070610	GBA2	257.19	271.31	282.81	288.45	360
ENSG00000070614	NDST1	209.71	249.59	208.04	309.2	480.69
ENSG00000070669	ASNS	177.84	156.95	175.22	128.58	73.31
ENSG00000070718	AP3M2	108.54	149.38	161.49	148.51	178.37
ENSG00000070731	ST6GALNAC2	10.83	13.61	17.97	6.57	17.94
ENSG00000070756	PABPC1	12069.47	12842.64	12543.83	11809.13	9275.32
ENSG00000070759	TESK2	65.71	64.61	30.95	41.59	45.57
ENSG00000070761	CFAP20	62.3	96.29	61.9	105.26	69.24
ENSG00000070770	CSNK2A2	446.01	527.67	478.62	512.79	480.78
ENSG00000070778	PTPN21	2.43	3.37	7.09	1.36	3.23
ENSG00000070785	EIF2B3	82.09	38.01	46.67	28.98	36.13
ENSG00000070814	TCOF1	428.91	374.12	408.69	335.23	292.59
ENSG00000070831	CDC42	1158.58	1649.82	1725.72	2240.52	2555.53
ENSG00000070882	OSBPL3	372.19	107.23	170.52	87.82	69.86
ENSG00000070915	SLC12A3	5.43	17.5	5.2	2.61	3.52
ENSG00000070950	RAD18	90.79	95.59	65.82	112.83	49.14
ENSG00000070961	ATP2B1	1743.61	2885.05	2428.11	2753.29	2997.3
ENSG00000071051	NCK2	301.09	278.03	304.06	287.21	252.43
ENSG00000071054	MAP4K4	962.92	834.06	831.53	1052.48	1086.47
ENSG00000071073	MGAT4A	1150.49	1199.13	1025.42	1292.22	948.46
ENSG00000071082	RPL31	793.3	685.3	860.09	696.37	691.6
ENSG00000071127	WDR1	1888.9	2263.01	2064.63	2730.36	2835.11
ENSG00000071189	SNX13	648.76	710.41	665.92	811.01	764.62
ENSG00000071205	ARHGAP10	307.25	170.63	172.98	357.58	267.1
ENSG00000071242	RPS6KA2	79.98	134.7	118.33	98.34	37.86
ENSG00000071243	ING3	233.14	226.22	252.27	251.76	240.23
ENSG00000071246	VASH1	462.3	502.51	463.38	955.29	1279.77
ENSG00000071282	LMCD1	0.94	9.33	6.05	3.63	6.97
ENSG00000071462	BUD23	129.8	137.57	143.46	150.01	131.67
ENSG00000071537	SEL1L	1040.84	1130.05	1103.94	1204.98	1133.09
ENSG00000071539	TRIP13	12.49	15.04	16.99	15.54	15.86
ENSG00000071553	ATP6AP1	682.01	779.02	812.33	1042.62	1221.94
ENSG00000071564	TCF3	196.84	153.14	256.75	149.26	153.32
ENSG00000071575	TRIB2	220.46	184.91	206.65	227.77	144.44
ENSG00000071626	DAZAP1	430.59	385.1	449.39	533.71	488.22
ENSG00000071655	MBD3	209.63	261.57	301.76	243.66	236.94
ENSG00000071794	HLTF	151.41	186.02	197.79	191.73	65.32
ENSG00000071859	FAM50A	225.03	222.7	246.81	271.34	253.04
ENSG00000071889	FAM3A	51.63	63.19	122.74	92.22	68.99
ENSG00000071894	CPSF1	394.4	235.87	296.24	208.45	261.63
ENSG00000071909	MYO3B	2.44	4.38	4.44	7.76	1.96
ENSG00000071967	CYBRD1	31.59	9.75	49.22	29.49	29.91
ENSG00000071994	PDCD2	233.73	247.56	229.09	233.56	173.67
ENSG00000072042	RDH11	448.44	500.6	517.93	480.49	438.83
ENSG00000072062	PRKACA	192.85	317.28	385.99	477.14	583.21
ENSG00000072071	ADGRL1	160.45	83.21	118.49	136.48	147.44
ENSG00000072080	SPP2	19.02	7.03	10.59	12.21	9
ENSG00000072110	ACTN1	671.11	776.4	1035.51	2437.95	2764.28
ENSG00000072121	ZFYVE26	337.53	348.24	322.46	396.36	324.83
ENSG00000072133	RPS6KA6	12.66	17.83	18.53	10.15	5.32
ENSG00000072134	EPN2	16.54	24.44	45.58	46.61	21.58
ENSG00000072135	PTPN18	313.33	339.25	357.62	337.2	369.15
ENSG00000072163	LIMS2	8.46	24.52	12.38	13.66	33.78
ENSG00000072182	ASIC4	0.92	1.01	0	1.06	0
ENSG00000072195	SPEG	30.38	36.76	38.28	28.74	31.82
ENSG00000072201	LNX1	5.59	18.83	13.38	18.26	16.92
ENSG00000072210	ALDH3A2	168.22	210.59	156.32	140.86	156.08
ENSG00000072274	TFRC	319.89	231.07	251.69	438.61	475.81
ENSG00000072310	SREBF1	125.61	161.94	202.07	167.55	170.28
ENSG00000072315	TRPC5	9.29	7.31	8.54	6.12	5.33
ENSG00000072364	AFF4	1034.86	1320.22	1171.72	1219.12	1336.84
ENSG00000072401	UBE2D1	265.73	329.97	302.34	472.77	551.14
ENSG00000072415	MPP5	211.39	234.49	263.47	232.69	247.13
ENSG00000072422	RHOBTB1	26.6	4.7	4.22	8.43	5.61
ENSG00000072501	SMC1A	750.88	745.28	771.51	856.99	798.31
ENSG00000072506	HSD17B10	59.46	47.05	49.8	58.68	59.79
ENSG00000072518	MARK2	442.19	509.3	495.56	713.05	722.17
ENSG00000072571	HMMR	3.2	8.38	9.02	10.62	10.89
ENSG00000072609	CHFR	424.86	391.86	472.48	475.21	582.24
ENSG00000072682	P4HA2	7.53	2.49	2.09	10.97	15.94
ENSG00000072694	FCGR2B	84.88	132.35	93.82	213.46	453.3
ENSG00000072736	NFATC3	995.63	843.13	972.29	788.87	644.61
ENSG00000072756	TRNT1	222.38	153.4	187.77	117.21	110.72
ENSG00000072778	ACADVL	610.73	857.99	940.29	912.18	717.05
ENSG00000072786	STK10	1422.13	1422.75	1451.63	1341.49	1419.48
ENSG00000072803	FBXW11	332.83	260.85	317.88	472.5	406.87
ENSG00000072818	ACAP1	393.18	327.31	367.64	336.45	274.4
ENSG00000072832	CRMP1	4.85	1.09	6.6	4.33	3.32
ENSG00000072840	EVC	27.64	7.65	10.57	9.41	6.85
ENSG00000072849	DERL2	246.38	276.94	248.94	249.15	369.48
ENSG00000072858	SIDT1	378.13	246.05	276.46	223.59	163.08
ENSG00000072864	NDE1	310.93	293.26	312.69	331.29	356.76
ENSG00000072952	IRAG1	4.15	12.74	1.2	5.24	0.68
ENSG00000072954	TMEM38A	6.4	17.09	18.27	17.4	13.96
ENSG00000072958	AP1M1	427.3	457.66	399.72	470.75	434.74
ENSG00000073008	PVR	83.62	99.45	201.04	161.51	141.29
ENSG00000073050	XRCC1	132.83	153.18	148.06	228.03	262.74
ENSG00000073060	SCARB1	18.84	55.35	49.56	35.24	21.06
ENSG00000073111	MCM2	71	61.51	71.52	70.74	30.89
ENSG00000073146	MOV10L1	0	2.35	0	2.41	1.8
ENSG00000073150	PANX2	23.19	40.45	35.54	61.39	91.85
ENSG00000073169	SELENOO	161.54	166.43	175.21	178.31	213.08
ENSG00000073282	TP63	1.71	0	15.13	1.25	0
ENSG00000073331	ALPK1	393.98	162.58	186.15	291.23	194.17
ENSG00000073350	LLGL2	156.68	133.61	149.17	126.76	112.12
ENSG00000073417	PDE8A	224	295.05	242.33	239.85	218.46
ENSG00000073464	CLCN4	19.07	8.44	16.6	7.32	10.82
ENSG00000073536	NLE1	35.13	59.97	73.56	22.06	22.45
ENSG00000073578	SDHA	770.74	684.82	662.16	669.21	575.05
ENSG00000073584	SMARCE1	789.21	729.88	661.8	652.08	721.73
ENSG00000073605	GSDMB	130.64	141.46	161.27	94.42	113.38
ENSG00000073614	KDM5A	2460.02	2536.48	2487.85	2652.9	2424.17
ENSG00000073670	ADAM11	2.43	0	2.36	1.68	0.9
ENSG00000073711	PPP2R3A	90.35	64.6	61.51	42.62	51.01
ENSG00000073712	FERMT2	33.77	77.2	31.82	79.81	75.91
ENSG00000073734	ABCB11	67.65	83.21	76.78	81.7	91.08
ENSG00000073737	DHRS9	27.84	13.16	7.69	4.72	4.05
ENSG00000073756	PTGS2	665.1	148.66	179.21	1691.91	4568.68
ENSG00000073792	IGF2BP2	59.33	58.16	62.57	134.1	117.74
ENSG00000073803	MAP3K13	130.63	110.64	106.03	150.84	145.63
ENSG00000073849	ST6GAL1	683.53	825.88	803.33	653.51	433.42
ENSG00000073861	TBX21	228.65	98.96	133.09	117.4	121.31
ENSG00000073910	FRY	413.84	359.8	301.54	304.12	392.34
ENSG00000073921	PICALM	1397.69	1732.39	1567.43	2603.71	2743.8
ENSG00000074054	CLASP1	1002.22	714.99	655.33	843.33	689.67
ENSG00000074071	MRPS34	53.14	68.29	77.5	68.17	57.49
ENSG00000074181	NOTCH3	82.4	203.52	156.64	180.29	291.46
ENSG00000074201	CLNS1A	241.59	218.19	206.91	200.4	150.45
ENSG00000074211	PPP2R2C	4.07	4.63	3.31	1.91	3.01
ENSG00000074219	TEAD2	5.21	7.83	5.97	0.97	0
ENSG00000074266	EED	229.97	246.88	174.77	173.42	192.38
ENSG00000074276	CDHR2	0	0.48	8.73	1.94	0
ENSG00000074319	TSG101	315.13	339.66	281.03	398.4	417.6
ENSG00000074356	NCBP3	725.41	583.44	490.41	619.63	631.97
ENSG00000074370	ATP2A3	1048.45	989.12	1444.49	1332.69	1861.88
ENSG00000074410	CA12	13.14	2.77	2.5	20.07	90.38
ENSG00000074416	MGLL	1295.29	1612.23	1483.42	1165.26	936.44
ENSG00000074527	NTN4	9.01	9.35	2.42	1.81	1.03
ENSG00000074582	BCS1L	77.02	72.92	50.59	48.79	70.35
ENSG00000074590	NUAK1	4.73	18.85	13.86	7.36	10.38
ENSG00000074603	DPP8	543.04	649.98	512.36	564.93	507.83
ENSG00000074621	SLC24A1	91.63	80.78	91.89	97.77	45.56
ENSG00000074657	ZNF532	174.44	105.15	78.39	81.06	83.17
ENSG00000074660	SCARF1	98.15	55.31	45.59	74.02	209.74
ENSG00000074695	LMAN1	515.38	498.46	468.79	367.53	412.2
ENSG00000074696	HACD3	198.87	211.17	193.76	220.85	172.48
ENSG00000074706	IPCEF1	571.38	358.09	374.99	354.08	293.41
ENSG00000074755	ZZEF1	1039.19	894.91	1026.54	1215.14	1143.21
ENSG00000074800	ENO1	1979.39	2376.95	2245.28	2731.75	2464.79
ENSG00000074803	SLC12A1	1.03	12.4	0	0.56	1.18
ENSG00000074842	MYDGF	195.45	253.83	200.15	240.5	229.73
ENSG00000074855	ANO8	24.43	16.06	33.19	16.94	23.47
ENSG00000074935	TUBE1	95.34	122.02	94.66	72.96	89.98
ENSG00000074964	ARHGEF10L	294.93	198.51	222.28	400.72	671.91
ENSG00000074966	TXK	335.32	287.79	342.94	210.64	153.03
ENSG00000075035	WSCD2	0	1.45	2.63	0	1.65
ENSG00000075073	TACR2	11.33	3.15	4.49	7.37	6.4
ENSG00000075089	ACTR6	144.81	117.46	123.27	122.69	141.31
ENSG00000075131	TIPIN	17.87	19.88	27.28	22.52	15.05
ENSG00000075142	SRI	224.93	160.54	138.1	173.82	155.61
ENSG00000075151	EIF4G3	402.71	465.92	360.51	482.09	457.18
ENSG00000075188	NUP37	45.02	62.23	58.98	76.33	37.57
ENSG00000075213	SEMA3A	1.68	54.65	33.37	52.24	51.94
ENSG00000075218	GTSE1	1.56	10.43	6.61	10.71	0.88
ENSG00000075223	SEMA3C	74.32	95.92	57.64	171.87	180.09
ENSG00000075234	TTC38	98.31	64.59	88.58	64.5	105.89
ENSG00000075239	ACAT1	126.72	102.3	90.36	112.05	79.03
ENSG00000075240	GRAMD4	111.09	129.49	218.61	171.57	182.89
ENSG00000075275	CELSR1	29.5	68.65	92.11	98.03	97.78
ENSG00000075290	WNT8B	5.68	2.09	6.41	3.18	1.04
ENSG00000075292	ZNF638	1260.09	1225.32	991.18	1178.85	1172.89
ENSG00000075303	SLC25A40	207.53	231.51	284.58	344.53	306.25
ENSG00000075336	TIMM21	28.35	70.8	58.12	61.86	45.29
ENSG00000075340	ADD2	31.1	39.24	71.38	28.22	27.52
ENSG00000075391	RASAL2	207.97	145.99	161.81	197.02	244.15
ENSG00000075399	VPS9D1	148.8	113.04	114.97	184.6	216.04
ENSG00000075407	ZNF37A	541.95	505.04	458.51	371.06	379.09
ENSG00000075413	MARK3	559.42	558.43	593.49	682.98	730.81
ENSG00000075415	SLC25A3	1247.66	1342.56	1154.69	1399.16	1255.14
ENSG00000075420	FNDC3B	1970.4	1776.68	1833.89	4627.71	6541.42
ENSG00000075426	FOSL2	746.76	1101.55	1168.05	2491.87	2953.54
ENSG00000075461	CACNG4	2.78	1.03	0	1.04	0
ENSG00000075539	FRYL	1722.1	1569.4	1516.21	1437.38	1605.45
ENSG00000075568	TMEM131	745.3	716.27	698.28	682	615.63
ENSG00000075618	FSCN1	493.81	436.98	509.1	745.02	1046.49
ENSG00000075624	ACTB	23664.45	27442.91	28690.72	38904.68	45273.99
ENSG00000075643	MOCOS	13.94	15.65	20.81	7.16	21.32
ENSG00000075651	PLD1	134.56	100.66	84.5	299.79	585.04
ENSG00000075702	WDR62	66.81	51.07	62.37	51.74	81.34
ENSG00000075711	DLG1	552.71	511.81	389.95	415.31	317.22
ENSG00000075785	RAB7A	995.3	1130.8	1014.15	1306.81	1463.17
ENSG00000075790	BCAP29	227.97	218.75	229.81	265.3	268.31
ENSG00000075826	SEC31B	234.74	169.09	188.82	141.27	104.33
ENSG00000075856	SART3	507.69	468.3	456.12	411.39	556.92
ENSG00000075884	ARHGAP15	467.6	396.11	474.59	357.89	257.56
ENSG00000075886	TUBA3D	2.82	9.37	2.74	3.19	2.11
ENSG00000075914	EXOSC7	78.17	87.88	61.13	68.19	88.03
ENSG00000075945	KIFAP3	164.94	150.99	122.58	113.99	119.87
ENSG00000075975	MKRN2	153.49	138.54	148.99	140.77	108.64
ENSG00000076003	MCM6	237.27	323.43	305.59	158.2	177.5
ENSG00000076043	REXO2	130.1	114.79	131.9	108.76	75.37
ENSG00000076053	RBM7	177.23	287.16	240.02	259.5	243.83
ENSG00000076067	RBMS2	98.23	103.95	93.51	97.65	120.99
ENSG00000076108	BAZ2A	1857.33	1606.33	1446.03	1482.55	1436.7
ENSG00000076201	PTPN23	339.51	278.55	371.69	368.84	328.99
ENSG00000076242	MLH1	291.27	240.88	216.45	305.75	305.35
ENSG00000076248	UNG	49.57	50.92	40.78	34.91	26.23
ENSG00000076258	FMO4	10.77	22.08	21.2	19.26	7.64
ENSG00000076321	KLHL20	197.99	199.21	177.55	168.5	146.9
ENSG00000076351	SLC46A1	60.75	38.47	49.1	9.62	38.45
ENSG00000076356	PLXNA2	28.77	39.21	32.67	169.68	81.6
ENSG00000076382	SPAG5	25.53	36.76	40.23	59.38	41.7
ENSG00000076513	ANKRD13A	629.79	645.86	596.31	626.03	582.68
ENSG00000076554	TPD52	102.03	126.24	66.13	58.5	79.41
ENSG00000076555	ACACB	59.54	52.28	88.96	88.12	71.7
ENSG00000076604	TRAF4	103.76	133.09	150.21	139.25	89.71
ENSG00000076641	PAG1	2048.25	1862.85	1914.75	1622.41	2102.92
ENSG00000076650	GPATCH1	97.41	89.67	49.13	62.2	55.03
ENSG00000076662	ICAM3	239.29	254.2	235.77	210.52	159.92
ENSG00000076685	NT5C2	426.63	419.94	470.6	606.2	482.08
ENSG00000076706	MCAM	9.91	1.21	6.86	0.8	6.67
ENSG00000076716	GPC4	3.72	4.16	3.78	2.06	0
ENSG00000076770	MBNL3	396.51	368.58	354.73	206.74	148.26
ENSG00000076826	CAMSAP3	1.68	2.71	2.49	0.98	3.25
ENSG00000076864	RAP1GAP	0	1.21	0.79	1.24	1.8
ENSG00000076924	XAB2	351.67	324.8	343.25	357.13	304.1
ENSG00000076928	ARHGEF1	1454.91	1357.98	1728.23	1220.09	1545.2
ENSG00000076944	STXBP2	681.79	627.73	878.78	1512.34	1307.69
ENSG00000076984	MAP2K7	238.59	262.51	259.8	262.42	242.97
ENSG00000077044	DGKD	497.78	582.84	570.72	578.84	368.99
ENSG00000077063	CTTNBP2	5.1	1.66	0	5.63	0
ENSG00000077092	RARB	33.39	24.92	23.72	17.44	17.08
ENSG00000077097	TOP2B	1171.01	1232.73	1060.84	1304.83	806.93
ENSG00000077147	TM9SF3	969.21	988.1	965	1505.77	1213.5
ENSG00000077150	NFKB2	1285.55	1058.52	1336.7	1942.17	1963.41
ENSG00000077152	UBE2T	5.63	9	7.27	7.35	2.23
ENSG00000077157	PPP1R12B	363.22	215.85	219.92	207.27	167.23
ENSG00000077232	DNAJC10	686.18	715.82	756.64	640.41	539.05
ENSG00000077235	GTF3C1	460.96	411.29	566.8	431.74	463.84
ENSG00000077238	IL4R	431.85	536.5	564.72	666.67	933.69
ENSG00000077254	USP33	822.84	711.91	673.96	740.08	703.16
ENSG00000077264	PAK3	44.12	10.82	22.58	25.76	11.9
ENSG00000077279	DCX	0	0.94	0.86	0.92	2.92
ENSG00000077312	SNRPA	101.54	105.2	133.08	75.71	87.41
ENSG00000077348	EXOSC5	20.06	19.95	30.1	8.15	10.39
ENSG00000077380	DYNC1I2	345.09	544.46	440.88	525.95	523.72
ENSG00000077420	APBB1IP	451.46	442.19	430.77	447.98	297.18
ENSG00000077454	LRCH4	379.49	411.07	565.77	599.14	632.8
ENSG00000077458	FAM76B	267.02	245.72	275.75	232.64	224.67
ENSG00000077463	SIRT6	82.06	81.92	82.43	96.17	82.88
ENSG00000077514	POLD3	130.78	149.32	109.82	167.25	164.19
ENSG00000077549	CAPZB	762.99	986.37	891.94	1115.75	1143.36
ENSG00000077585	GPR137B	420.04	319.34	286.83	624.34	910.03
ENSG00000077616	NAALAD2	17.56	18.64	10.48	5.13	8.55
ENSG00000077684	JADE1	552.52	479.61	458.4	375.15	298.14
ENSG00000077713	SLC25A43	51.78	28.28	20.95	38.32	44.36
ENSG00000077721	UBE2A	314.14	395.6	343.85	371.13	488.48
ENSG00000077782	FGFR1	23.39	33.18	41.71	90.62	40.49
ENSG00000077800	FKBP6	6.55	4.06	11.57	2.19	8.42
ENSG00000077935	SMC1B	10.79	7.43	5.55	6.52	7.3
ENSG00000077942	FBLN1	94.75	103.24	74.94	111.5	80.87
ENSG00000077943	ITGA8	2.79	2.09	3.82	2.03	2.12
ENSG00000077984	CST7	441.75	358.86	405.68	334.65	354.73
ENSG00000078018	MAP2	0.67	1.6	0	15.65	1.52
ENSG00000078043	PIAS2	268.27	271.46	236.74	305.28	153.79
ENSG00000078053	AMPH	52.28	43.68	42.03	29.47	33.61
ENSG00000078061	ARAF	314.51	275.51	335.75	446.76	350.8
ENSG00000078070	MCCC1	114.65	98.6	104.38	138.48	83.06
ENSG00000078081	LAMP3	589.73	434.22	365.33	659.3	998.02
ENSG00000078114	NEBL	1.46	0.73	0.67	3.51	12.74
ENSG00000078124	ACER3	201.7	181.41	264.64	432.57	749.75
ENSG00000078140	UBE2K	466.89	546	582.97	557.07	707.36
ENSG00000078142	PIK3C3	533.92	704.69	625.06	440.82	642.12
ENSG00000078177	N4BP2	391.34	405.23	416.77	474.26	469.11
ENSG00000078237	TIGAR	80.48	124.94	141.34	109.17	110.71
ENSG00000078246	TULP3	92.27	80.65	106.27	117.59	156.25
ENSG00000078269	SYNJ2	89.31	93.67	110.03	128.58	137.71
ENSG00000078295	ADCY2	24.23	9.41	17.87	4.57	5.22
ENSG00000078304	PPP2R5C	2495.21	2019.65	1994.74	1707.69	1836.65
ENSG00000078319	PMS2P1	20.76	24.97	19.23	16.99	18.85
ENSG00000078328	RBFOX1	3.23	0	6.19	9.51	10.18
ENSG00000078369	GNB1	1863.51	2231.49	1967.63	2618.66	2982.4
ENSG00000078399	HOXA9	1.74	7.7	3.43	6.24	5.02
ENSG00000078401	EDN1	173.82	56.41	52.04	50.14	41.26
ENSG00000078403	MLLT10	419.08	295.57	353.38	337.16	245.36
ENSG00000078487	ZCWPW1	39.69	23.61	24.32	41.45	38.58
ENSG00000078589	P2RY10	824.21	904.89	771.97	609.89	662.68
ENSG00000078596	ITM2A	270.81	278.84	289.18	278.85	276.57
ENSG00000078618	NRDC	916.6	771.24	821.32	1021.08	1057.94
ENSG00000078668	VDAC3	287.57	358.66	368.52	393.88	351.85
ENSG00000078674	PCM1	1433.76	1050.63	906.46	1228.17	952.78
ENSG00000078687	TNRC6C	889.9	430.04	631.08	446	488.62
ENSG00000078699	CBFA2T2	339.18	409.49	409.58	359.58	351.33
ENSG00000078747	ITCH	751.28	651.72	585.66	718.45	845.2
ENSG00000078795	PKD2L2	26	19.84	28.91	34.96	28.76
ENSG00000078804	TP53INP2	147.98	237.4	210.75	333.05	421.05
ENSG00000078808	SDF4	489.83	548.67	671.09	603.74	705.47
ENSG00000078814	MYH7B	65.89	55.72	53.32	45.63	50.26
ENSG00000078900	TP73	4.84	11.01	7.5	8.3	1.06
ENSG00000078902	TOLLIP	199.24	308.35	266.18	266.12	380.75
ENSG00000078967	UBE2D4	75.92	106.87	87.1	63.28	87.75
ENSG00000079102	RUNX1T1	0.47	1.19	0	2.31	3.23
ENSG00000079112	CDH17	0	0.59	3.35	3.27	0.5
ENSG00000079134	THOC1	208.83	190.81	183.41	202.17	134.26
ENSG00000079150	FKBP7	0.54	3.85	2.81	0.6	8.45
ENSG00000079156	OSBPL6	1.41	2.38	5.6	6.23	1.63
ENSG00000079215	SLC1A3	315.68	208.03	172.93	371.16	308.61
ENSG00000079246	XRCC5	1208.92	1262.98	1190.98	1365.71	1394.97
ENSG00000079257	LXN	13.82	20.19	17.43	25.58	18.8
ENSG00000079263	SP140	519.14	385.68	350.33	311.77	240.52
ENSG00000079277	MKNK1	503.82	777.96	743.51	800.65	895.02
ENSG00000079308	TNS1	90.01	171.76	149.94	573.78	686.62
ENSG00000079313	REXO1	211.65	173.03	237.61	253.43	294.67
ENSG00000079332	SAR1A	369.61	471.21	371.96	326.55	748.35
ENSG00000079335	CDC14A	240.37	213.51	239.27	230.43	170.49
ENSG00000079337	RAPGEF3	10.14	4.17	3.82	28.14	0.99
ENSG00000079385	CEACAM1	28.09	26.39	39.32	185.44	19.86
ENSG00000079387	SENP1	312.91	200.29	183.94	203.01	163.38
ENSG00000079432	CIC	470.51	598.44	664.5	519.51	678.81
ENSG00000079435	LIPE	27.14	33.84	76.38	4.26	18.42
ENSG00000079459	FDFT1	224.92	367.33	349.34	214.44	156.65
ENSG00000079462	PAFAH1B3	12.17	9.55	17.02	14.4	7.28
ENSG00000079482	OPHN1	637.52	536.6	588.93	639.66	642.86
ENSG00000079616	KIF22	176.91	150.03	202.31	100.84	129.03
ENSG00000079691	CARMIL1	14.83	20.25	21.31	27.72	18.36
ENSG00000079739	PGM1	76.5	59.59	64.61	74.46	84.03
ENSG00000079785	DDX1	350.96	315.95	320.36	309.75	279.83
ENSG00000079805	DNM2	1299.8	1186.64	1515.43	1823.94	2400.4
ENSG00000079819	EPB41L2	126.63	166.72	111.55	84.88	91
ENSG00000079841	RIMS1	0.95	1.06	2.91	4.04	1.01
ENSG00000079931	MOXD1	1.72	6.59	1.76	3.65	0.99
ENSG00000079950	STX7	731.25	917.12	647.88	871.94	1105.33
ENSG00000079974	RABL2B	118.41	207.05	164.81	110.69	86.93
ENSG00000079999	KEAP1	360.62	555.33	352.66	337.25	434.17
ENSG00000080007	DDX43	12.06	14.49	9.46	14.46	7.46
ENSG00000080166	DCT	8.84	3.35	1.98	2.8	1.46
ENSG00000080189	SLC35C2	200.46	219.09	245.61	262.35	175.57
ENSG00000080200	CRYBG3	144	225.65	171.52	263.62	260.19
ENSG00000080298	RFX3	327.09	223.68	217.07	329.6	171.96
ENSG00000080345	RIF1	1612.75	1400.9	1368.36	1079.9	1162.22
ENSG00000080371	RAB21	623.27	616.28	651.89	1070.01	1074.68
ENSG00000080493	SLC4A4	20.61	27.01	19.27	23.62	24.59
ENSG00000080503	SMARCA2	1049.08	1229.03	1345.25	821.28	904.54
ENSG00000080546	SESN1	186.43	196.77	175.61	154.89	170.47
ENSG00000080561	MID2	28.55	19.79	25.21	14.5	9.73
ENSG00000080572	DNAAF6	0.93	0	0	1.03	1.06
ENSG00000080573	COL5A3	16.12	0.81	1.39	2.56	13.44
ENSG00000080603	SRCAP	581.17	506.98	888.41	605.48	1032.15
ENSG00000080608	PUM3	217.18	137.39	172.25	125.31	124.62
ENSG00000080709	KCNN2	12.21	7.31	9.4	10.14	13.9
ENSG00000080802	CNOT4	359.87	309.44	320.84	290.29	364.75
ENSG00000080815	PSEN1	822.76	938.39	838.76	1162.57	1418.29
ENSG00000080819	CPOX	172.94	135.14	158.06	71.41	121.15
ENSG00000080822	CLDND1	807.22	664.22	642.97	577.4	837.17
ENSG00000080823	MOK	21.86	38.51	47.37	30.98	58.68
ENSG00000080824	HSP90AA1	5252.46	5183.3	5000.57	5743.79	5571.14
ENSG00000080839	RBL1	190.95	165.66	175.2	146.02	120.89
ENSG00000080845	DLGAP4	258.38	285.08	340.71	360.12	451.61
ENSG00000080854	IGSF9B	5.36	22.72	84.65	6.76	2.49
ENSG00000080910	CFHR2	35.81	26.83	36.54	42.97	44.3
ENSG00000080947	CROCCP3	79.97	67.83	86.49	109.31	69.41
ENSG00000080986	NDC80	24.24	20.8	34.51	15.24	16.64
ENSG00000081014	AP4E1	205.17	181.21	143.74	136.45	190.94
ENSG00000081019	RSBN1	502.16	379.39	477.54	350.87	430.64
ENSG00000081026	MAGI3	50.49	29.17	25.09	51.2	51.77
ENSG00000081041	CXCL2	541.55	886.28	819.06	2246.17	2717.75
ENSG00000081052	COL4A4	39.97	31.24	34.88	29	19.05
ENSG00000081059	TCF7	1347.4	1686.09	1861.63	954.46	621.63
ENSG00000081087	OSTM1	530.54	562.95	590.63	751.43	916.07
ENSG00000081138	CDH7	22.54	6.02	10.36	6.87	7.85
ENSG00000081148	IMPG2	19.43	9.36	12.46	15.24	10.67
ENSG00000081154	PCNP	436.47	479.36	430.69	494.59	478.71
ENSG00000081177	EXD2	54.28	51.27	50.5	38.17	24.84
ENSG00000081181	ARG2	21.49	11.12	14.76	15.93	19.6
ENSG00000081189	MEF2C	214.54	312.47	193.35	146.21	96.16
ENSG00000081237	PTPRC	11472.37	11180.04	11643.77	12245.01	14203.96
ENSG00000081307	UBA5	184.41	184.03	144.71	120.95	119.08
ENSG00000081320	STK17B	1415.74	1403.27	1511.45	1760.82	2018.72
ENSG00000081377	CDC14B	101.96	78.15	70.1	66.87	53.96
ENSG00000081386	ZNF510	110.56	102.51	101.88	77.83	126.8
ENSG00000081665	ZNF506	312.76	374.52	384.1	240	308.49
ENSG00000081692	JMJD4	129.88	155.21	151.72	102.04	107.65
ENSG00000081721	DUSP12	31.75	64.31	62.86	62.45	30.09
ENSG00000081760	AACS	91.13	104.46	127.2	81.73	129.16
ENSG00000081791	DELE1	291.74	339.15	436.84	445.49	306.02
ENSG00000081800	SLC13A1	4.66	4.19	3.88	4.02	2.1
ENSG00000081870	HSPB11	45.19	36.51	56.17	46.13	48.33
ENSG00000081913	PHLPP1	95.95	132.07	117.15	161.86	135.4
ENSG00000081923	ATP8B1	61.73	51.03	69.82	33.95	27.26
ENSG00000081985	IL12RB2	128.42	40.94	69.85	54.95	22.89
ENSG00000082014	SMARCD3	88.37	52.61	44.6	42.12	72.4
ENSG00000082068	WDR70	92.16	139.93	90.62	92.07	66.75
ENSG00000082074	FYB1	3207.66	3395.53	3734.15	2864.96	2090.59
ENSG00000082126	MPP4	6.48	7.25	9.42	8.45	3.15
ENSG00000082146	STRADB	62.35	72.86	36.26	33.88	43.98
ENSG00000082153	BZW1	1231.24	1033.2	1176.83	1767.34	1913.64
ENSG00000082196	C1QTNF3	19.84	22.93	27.11	23.87	26.5
ENSG00000082212	ME2	529.63	625.23	570.5	627.98	629.85
ENSG00000082213	C5orf22	141.68	218.35	148.43	150.82	166.7
ENSG00000082258	CCNT2	720.77	831.29	746.19	757.77	758.88
ENSG00000082269	FAM135A	169.37	165.03	161.79	115.86	157.83
ENSG00000082293	COL19A1	96.53	83.71	34.66	62.15	20.19
ENSG00000082397	EPB41L3	1241.25	2443.6	2159.6	3803.07	4739.55
ENSG00000082438	COBLL1	122.48	84.44	94.23	61.11	24.39
ENSG00000082458	DLG3	100.21	65.93	50.92	48.07	44.32
ENSG00000082512	TRAF5	357.39	416.65	377.74	268.89	202.53
ENSG00000082515	MRPL22	56.47	30.9	51.57	66.38	50.4
ENSG00000082516	GEMIN5	158.91	168.91	168.19	125.76	114.3
ENSG00000082641	NFE2L1	644.36	847.91	834.79	987.1	774.21
ENSG00000082684	SEMA5B	15.85	9.16	25.06	16.19	22.49
ENSG00000082701	GSK3B	660.29	570.36	471.53	741.91	842.38
ENSG00000082781	ITGB5	12.04	15.18	46.68	27.43	11.79
ENSG00000082805	ERC1	621.49	682.21	507.63	745.46	703.79
ENSG00000082898	XPO1	1083.22	1044.7	1007.11	1298.33	1132.83
ENSG00000082996	RNF13	1272.83	1516.37	1038.85	2083.44	2660.18
ENSG00000083067	TRPM3	34.65	28.28	37.64	41.25	36.16
ENSG00000083093	PALB2	59.33	64.41	49.33	67.05	60.51
ENSG00000083097	DOP1A	378.51	329.88	320.75	240.09	244.09
ENSG00000083099	LYRM2	176.32	304.57	200.04	280.75	258.51
ENSG00000083123	BCKDHB	68.72	34.4	57.2	49.17	33.41
ENSG00000083168	KAT6A	2259.14	2335.1	2234.1	2277.63	2094.19
ENSG00000083223	TUT7	816.1	841.4	687.73	647.59	736.26
ENSG00000083290	ULK2	78.69	42.35	101.41	106.81	74.81
ENSG00000083307	GRHL2	1.04	3.77	3.9	9.21	0.59
ENSG00000083312	TNPO1	1549.11	1910.37	1380.74	1419.03	1841.47
ENSG00000083444	PLOD1	103.8	113.8	154.26	152.14	131.76
ENSG00000083454	P2RX5	54.84	42.31	56.03	45.21	33.7
ENSG00000083457	ITGAE	114.26	86.66	74.52	99.08	120.55
ENSG00000083520	DIS3	494.55	519.32	482.39	516.49	501.92
ENSG00000083535	PIBF1	127.62	186.9	100.95	124.52	98.11
ENSG00000083544	TDRD3	66.13	129.92	69.18	92.48	87.46
ENSG00000083635	NUFIP1	26.87	32.19	26.72	25.64	15.93
ENSG00000083642	PDS5B	753.18	550.97	610.85	542.59	747.59
ENSG00000083720	OXCT1	117.41	126.91	165.48	139.65	81.55
ENSG00000083750	RRAGB	41.59	45.54	25.85	28.03	62.32
ENSG00000083799	CYLD	2433.93	2290.59	2383.87	2331	2342.72
ENSG00000083807	SLC27A5	100.42	97.97	134.59	93	104.22
ENSG00000083812	ZNF324	134.77	129.6	130.77	122.78	108.18
ENSG00000083814	ZNF671	137.39	121.33	131.23	109.77	58.92
ENSG00000083817	ZNF416	26.09	33.38	16.91	36.96	27.73
ENSG00000083828	ZNF586	135.73	130.32	130.51	106.15	84.49
ENSG00000083838	ZNF446	49.43	56.95	56.39	41.63	37.34
ENSG00000083844	ZNF264	234.26	339.02	248.43	209.36	221.18
ENSG00000083845	RPS5	1441.12	1441.56	1334.52	993.75	842.36
ENSG00000083857	FAT1	0	0	5.16	0.2	6.11
ENSG00000083937	CHMP2B	237.4	280.33	344.77	367.54	418.03
ENSG00000084070	SMAP2	824.87	1148.11	1075.83	1083.88	946.36
ENSG00000084072	PPIE	108.17	112.69	124.65	88.44	70.99
ENSG00000084073	ZMPSTE24	191.13	250.09	216.8	257.45	241.13
ENSG00000084090	STARD7	927.83	836.66	595.31	548.68	575.6
ENSG00000084092	NOA1	105.73	130.04	121.71	111.22	75.11
ENSG00000084093	REST	1044.02	987.43	1073.36	1192.43	1008.53
ENSG00000084110	HAL	15.1	17.89	9.47	8.43	11.22
ENSG00000084112	SSH1	1069.24	980.54	918.43	1476.96	1965.24
ENSG00000084207	GSTP1	272.92	366.2	325.41	349.18	409.43
ENSG00000084234	APLP2	1148.09	2402.97	2033.26	3996.06	4258.42
ENSG00000084444	FAM234B	57.75	103.56	77.95	89.85	101.94
ENSG00000084453	SLCO1A2	30.09	18.61	28.73	28.12	28.25
ENSG00000084463	WBP11	406.32	384.82	523.46	459.22	501.31
ENSG00000084623	EIF3I	381.19	422.73	411	442.08	430
ENSG00000084636	COL16A1	0.35	0	2.8	1.84	0
ENSG00000084652	TXLNA	364.26	341.99	366.05	327.38	360.83
ENSG00000084674	APOB	0	0.68	0	7.07	0.7
ENSG00000084676	NCOA1	1255.24	1284.35	1228.57	1202.75	1076.79
ENSG00000084693	AGBL5	75.87	46.33	63.49	20.83	44.42
ENSG00000084710	EFR3B	3.91	1.77	5.09	11.66	5.82
ENSG00000084731	KIF3C	69.39	29.94	34.02	26.78	23.49
ENSG00000084733	RAB10	959.84	1483.91	971.55	2302.32	1788.58
ENSG00000084734	GCKR	14.69	28.07	21.3	24.87	25.07
ENSG00000084754	HADHA	789.19	918.66	824.36	1034	921.55
ENSG00000084764	MAPRE3	24.82	50.9	38.73	69.42	116.03
ENSG00000084774	CAD	133.59	252.68	295.48	144.9	108.26
ENSG00000085063	CD59	186.33	231.64	241.67	375.92	446.59
ENSG00000085117	CD82	629.97	880.78	818.09	1195.74	1957.4
ENSG00000085185	BCORL1	15.93	8.27	41.52	25.78	75.66
ENSG00000085224	ATRX	2591.7	2450	2184.86	1928.75	1852.62
ENSG00000085231	AK6	1.86	5.2	23.92	7.16	11.63
ENSG00000085265	FCN1	484.72	1429.83	1421.64	1385.12	961.99
ENSG00000085274	MYNN	229.55	237.81	137.99	145.77	129.1
ENSG00000085276	MECOM	0.72	1.59	1.45	2.92	0.83
ENSG00000085365	SCAMP1	375.59	330.73	388.38	516.47	621.5
ENSG00000085377	PREP	279.49	259.33	230.12	288.78	250.17
ENSG00000085382	HACE1	123.1	68.24	79.51	88.63	60.32
ENSG00000085415	SEH1L	235.54	191.07	190.08	209.46	160.69
ENSG00000085433	WDR47	146.17	145.21	139.6	190.11	197.38
ENSG00000085449	WDFY1	831.28	529.23	655.66	1111.11	705.39
ENSG00000085465	OVGP1	7.51	10.48	11.27	8.16	5.31
ENSG00000085491	SLC25A24	409.91	444.72	365.44	488.84	701.38
ENSG00000085511	MAP3K4	561.06	332.11	286.96	434.29	607.79
ENSG00000085514	PILRA	586.15	871.42	769.38	1652.66	2146.33
ENSG00000085563	ABCB1	488.82	245.89	206.56	307.8	155.97
ENSG00000085644	ZNF213	50.81	64.03	85.11	62.01	86.88
ENSG00000085662	AKR1B1	285.24	328.24	335.08	286.17	330.16
ENSG00000085719	CPNE3	495.44	438.82	449.43	855.3	256.57
ENSG00000085733	CTTN	16.79	3.41	3.8	11.75	2.58
ENSG00000085741	WNT11	1.91	0	0.93	0	1.05
ENSG00000085760	MTIF2	210.26	149.96	178	150.85	150.75
ENSG00000085788	DDHD2	205.25	225.32	236.5	208.42	203.19
ENSG00000085831	TTC39A	6.3	7.24	22.82	24.1	14.05
ENSG00000085832	EPS15	781.4	586.97	645.05	531.25	604.42
ENSG00000085840	ORC1	12.15	7.33	10.33	16.35	5.32
ENSG00000085871	MGST2	3.66	4.87	3.09	3.8	9.3
ENSG00000085872	CHERP	175.22	229.94	176.24	158.68	178.16
ENSG00000085978	ATG16L1	180.61	170.87	236.07	153.4	132.21
ENSG00000085982	USP40	80.74	114.88	74.81	82.38	167.24
ENSG00000085998	POMGNT1	198.93	159.6	203.74	136.03	90.49
ENSG00000085999	RAD54L	4.4	4.96	4.67	10.22	0.54
ENSG00000086015	MAST2	148.13	117.82	55.16	90.87	116.54
ENSG00000086061	DNAJA1	1432.33	1214.99	1066.33	1255.56	1498.19
ENSG00000086062	B4GALT1	679.6	597.89	629.31	525.85	994.25
ENSG00000086065	CHMP5	283.48	269	267.43	364.49	431.17
ENSG00000086102	NFX1	446.25	507.78	401.86	402.49	354.27
ENSG00000086159	AQP6	15.05	13.54	15.64	7.41	12.57
ENSG00000086189	DIMT1	377.18	304.42	338.99	230.69	200.73
ENSG00000086200	IPO11	107.29	96.53	138.8	104.53	69.35
ENSG00000086232	EIF2AK1	344.02	451.89	398.55	297.26	369.56
ENSG00000086288	NME8	50.2	13.67	6.81	9.41	13.48
ENSG00000086289	EPDR1	3.76	7.29	5.6	6.26	3.15
ENSG00000086300	SNX10	1648.55	425.86	372.29	1227.06	1784.85
ENSG00000086475	SEPHS1	161.4	150.47	101.91	118.05	126.1
ENSG00000086504	MRPL28	103.52	110.83	132.84	151.19	171.14
ENSG00000086544	ITPKC	62.91	52.06	61.64	75.64	75.13
ENSG00000086548	CEACAM6	3.73	7.29	7.54	144.76	1.07
ENSG00000086570	FAT2	23.24	28.58	21.21	17.85	14.72
ENSG00000086589	RBM22	407.19	383.55	390.46	408.39	497.98
ENSG00000086598	TMED2	648.48	788.02	745.14	934.66	959.26
ENSG00000086619	ERO1B	271.33	217.82	274.3	284.13	311.39
ENSG00000086666	ZFAND6	543.69	520.65	448.18	537.69	615.47
ENSG00000086696	HSD17B2	11.96	1.85	5.93	0.9	0.95
ENSG00000086712	TXLNG	143.27	141.9	123.35	153.03	142.55
ENSG00000086717	PPEF1	1.08	3.99	0	0.46	0
ENSG00000086730	LAT2	295.36	314.05	353.57	561.71	767.71
ENSG00000086758	HUWE1	2510.08	1678.92	1826.17	2057.83	1535.64
ENSG00000086827	ZW10	86.67	104.62	94.56	110.43	117.08
ENSG00000086848	ALG9	120.46	68.57	56.18	57.05	52.48
ENSG00000086967	MYBPC2	0.94	2.1	0.93	0	0
ENSG00000086991	NOX4	5.55	5.2	1.92	3.05	7.45
ENSG00000087008	ACOX3	56.98	93.2	46.89	40.94	57.42
ENSG00000087053	MTMR2	174.65	149.12	132.68	153.39	113.91
ENSG00000087074	PPP1R15A	732.43	784.29	809.59	1274.5	1880.05
ENSG00000087076	HSD17B14	1.59	2.45	0.81	2.72	1.87
ENSG00000087077	TRIP6	21.99	36.14	32.48	38.6	57.96
ENSG00000087085	ACHE	6.56	7.34	8.99	7.59	10.01
ENSG00000087086	FTL	13677.98	18646.4	17841.34	20640.5	24850.1
ENSG00000087087	SRRT	342.97	259	394.44	452.06	357.12
ENSG00000087088	BAX	105.38	120.67	156.37	177.52	176.82
ENSG00000087095	NLK	163.13	175.7	165.65	116.19	154.47
ENSG00000087111	PIGS	231.24	234.96	232.74	234.77	245.05
ENSG00000087116	ADAMTS2	1.33	4.63	1.01	0.93	2.77
ENSG00000087152	ATXN7L3	343.16	356.32	349.17	352.14	419.41
ENSG00000087157	PGS1	226.78	239.99	264.49	353.71	427.1
ENSG00000087191	PSMC5	354.26	420.2	426.52	467.82	397.3
ENSG00000087206	UIMC1	147.95	107.34	147.55	225.88	150.79
ENSG00000087237	CETP	27.72	8.2	8.21	9.38	3.11
ENSG00000087245	MMP2	1.39	5.47	7.96	14.25	7.88
ENSG00000087253	LPCAT2	135.43	299.5	224.45	323.1	323.56
ENSG00000087258	GNAO1	61.06	47.15	45.52	67.16	68.12
ENSG00000087263	OGFOD1	156.11	173.88	170.95	138.78	195.81
ENSG00000087266	SH3BP2	701.72	651.66	887.97	1100.92	1725.26
ENSG00000087269	NOP14	139.77	128.05	153.9	136.33	83.24
ENSG00000087274	ADD1	1398.04	1316.22	1145.29	967.19	1064.12
ENSG00000087299	L2HGDH	191.88	173.44	190.21	141.78	193.68
ENSG00000087301	TXNDC16	49.5	76.27	43.82	36.21	35.96
ENSG00000087302	RTRAF	216.24	287.84	269.99	251.75	279.81
ENSG00000087303	NID2	12.34	16.26	17.99	13.7	6.83
ENSG00000087338	GMCL1	298.93	264.8	278	331.99	269.42
ENSG00000087365	SF3B2	1007.72	971.74	856.73	929.7	862.76
ENSG00000087448	KLHL42	169.61	174.79	118.8	132.15	119.8
ENSG00000087460	GNAS	2500.75	3101.33	2769.2	3403.15	2784.56
ENSG00000087470	DNM1L	522	437.61	590.96	460.16	527.46
ENSG00000087495	PHACTR3	1.56	2.62	0	2.91	0
ENSG00000087502	ERGIC2	314.86	339.75	350.54	304.51	428.5
ENSG00000087586	AURKA	17.56	30.6	24.33	32.67	24.69
ENSG00000087589	CASS4	102.63	177.19	129.35	133.33	136.92
ENSG00000087842	PIR	47.72	57.28	51.62	91	104.25
ENSG00000087884	AAMDC	9.23	10.8	13.42	3.22	8.94
ENSG00000087903	RFX2	75.86	92.3	67.69	98.87	200.51
ENSG00000087995	METTL2A	57.23	68.26	73.46	54.79	46.57
ENSG00000088002	SULT2B1	2.36	2.23	0.76	3.53	0.85
ENSG00000088035	ALG6	115.21	110.61	99.48	87.06	54.77
ENSG00000088038	CNOT3	125.66	188.81	216.35	229.12	173.78
ENSG00000088179	PTPN4	803.56	1212.33	663.95	352.31	453.36
ENSG00000088205	DDX18	526.05	418.68	442.87	437.27	417.36
ENSG00000088247	KHSRP	314.2	362.44	483.73	552.09	495.85
ENSG00000088256	GNA11	14.92	31.62	27.84	78.38	51.79
ENSG00000088280	ASAP3	3.76	2.13	4.59	0	0
ENSG00000088298	EDEM2	160.11	160.88	154.02	290.01	452.71
ENSG00000088305	DNMT3B	4.68	3.13	5.59	7.31	3.16
ENSG00000088325	TPX2	11.1	11.72	13.33	22.28	6.32
ENSG00000088340	FER1L4	9.79	2.73	6.35	4.5	6.03
ENSG00000088356	PDRG1	47.72	80.31	82.92	68.3	72.27
ENSG00000088367	EPB41L1	0	5.38	0.64	3.45	3.63
ENSG00000088386	SLC15A1	9.92	5.25	5.99	6.66	3.03
ENSG00000088387	DOCK9	403.77	297.13	350.44	309.96	190.3
ENSG00000088448	ANKRD10	502.59	606.24	511.66	574.94	543.46
ENSG00000088451	TGDS	82.31	85.11	91.07	82.94	62.22
ENSG00000088538	DOCK3	38.26	35.54	30.09	25.68	22.29
ENSG00000088543	C3orf18	40.67	12.24	17.26	12.88	28.44
ENSG00000088682	COQ9	147.79	116.15	111.32	103.68	111.46
ENSG00000088726	TMEM40	10.01	3.11	9.08	3.29	4.12
ENSG00000088727	KIF9	7.3	4.73	5.1	8.88	3.76
ENSG00000088756	ARHGAP28	15.32	12.93	13.86	14.25	21.47
ENSG00000088766	CRLS1	104.1	112.41	97.54	92.79	78.88
ENSG00000088808	PPP1R13B	89.67	72.21	73.69	93.72	67.32
ENSG00000088812	ATRN	280.9	294.75	299.3	426.1	382.52
ENSG00000088826	SMOX	17.57	31.75	42.02	76.78	130.24
ENSG00000088827	SIGLEC1	18.8	26.83	23.84	37.23	22.66
ENSG00000088832	FKBP1A	489.02	455.08	468.46	559.94	562.99
ENSG00000088833	NSFL1C	253.9	279.57	254.16	276.2	284.94
ENSG00000088836	SLC4A11	0	1.05	0.93	2.11	2.08
ENSG00000088854	C20orf194	270.42	326.27	326.97	397.24	452.04
ENSG00000088876	ZNF343	58.07	84.55	88.44	44.52	19.58
ENSG00000088881	EBF4	7.59	0	8.13	8.71	9.26
ENSG00000088882	CPXM1	2.81	1.04	2.76	9.56	2.1
ENSG00000088888	MAVS	788.96	791.42	874.31	697.34	690.25
ENSG00000088899	LZTS3	32.54	33.11	51.39	37.34	33.95
ENSG00000088930	XRN2	838.78	1080.24	1034.18	1026.89	1035.8
ENSG00000088970	KIZ	126.22	111.88	111.04	77.61	104.16
ENSG00000088986	DYNLL1	299.54	383.46	362.49	444.23	575.44
ENSG00000088992	TESC	8.27	24.41	8.83	27.06	7.39
ENSG00000089006	SNX5	317.81	421.02	286.03	332.33	316.15
ENSG00000089009	RPL6	2163.66	2423.81	2442.78	2188.1	1785.38
ENSG00000089012	SIRPG	13.5	19.45	41.76	21.5	13.57
ENSG00000089022	MAPKAPK5	378.45	277.97	287.89	369.99	169.78
ENSG00000089041	P2RX7	1691.55	656.96	572.76	731.07	567.9
ENSG00000089048	ESF1	144.4	159.44	206.13	145.68	127.13
ENSG00000089050	RBBP9	45.39	48.86	47.74	46.94	62.9
ENSG00000089053	ANAPC5	854.36	727.26	700.84	635.22	557.57
ENSG00000089057	SLC23A2	755.3	537.85	533	484.92	430.85
ENSG00000089060	SLC8B1	198.83	280.59	331.54	289.51	282.4
ENSG00000089063	TMEM230	417.18	388.88	324.67	351.04	381.13
ENSG00000089091	DZANK1	12.81	27.44	24.11	38.54	32.26
ENSG00000089094	KDM2B	668.91	784.8	734.12	683.32	812.55
ENSG00000089123	TASP1	77.7	89.37	129.11	29.62	56.09
ENSG00000089127	OAS1	344.63	145.4	116.24	133.65	103.24
ENSG00000089154	GCN1	543.52	526.61	693.48	697.42	505
ENSG00000089157	RPLP0	3316.28	3280.25	3242.5	2744.73	1926.1
ENSG00000089159	PXN	290.1	310.55	383.51	358.01	530.52
ENSG00000089163	SIRT4	0.57	2.24	0.55	0	1.39
ENSG00000089177	KIF16B	144.13	105.55	100.8	108.33	42.75
ENSG00000089195	TRMT6	85.67	81.09	102.5	95.46	67.89
ENSG00000089199	CHGB	0	0.92	1	0	1.14
ENSG00000089220	PEBP1	225.62	235.66	218.58	160.58	185.82
ENSG00000089234	BRAP	220.9	237.5	208.34	249.6	245.9
ENSG00000089248	ERP29	249.18	334.87	272.36	190.26	164.32
ENSG00000089250	NOS1	0.93	5.23	2.82	2.05	4.25
ENSG00000089280	FUS	1806.46	2253.25	2035.83	2666.15	2637.85
ENSG00000089289	IGBP1	224.94	213.12	225.21	188.42	233.53
ENSG00000089327	FXYD5	526.67	668.24	695.08	624.52	630.44
ENSG00000089335	ZNF302	222.27	194.93	234.23	137.8	158.78
ENSG00000089351	GRAMD1A	749.74	986.04	1081.18	1531.32	1660.03
ENSG00000089486	CDIP1	107.1	107.12	119.24	67.52	61.13
ENSG00000089505	CMTM1	5.51	5.45	7.65	4.81	6.52
ENSG00000089558	KCNH4	3.76	0	1.83	3.23	4.14
ENSG00000089597	GANAB	1073.33	1066.5	1077.05	1121.38	945.91
ENSG00000089639	GMIP	418.05	600.8	671.91	768.46	751.49
ENSG00000089682	RBM41	163.97	174.88	134.39	155.34	146.39
ENSG00000089685	BIRC5	41.03	42.12	41.98	68.35	61.85
ENSG00000089692	LAG3	145.24	40.74	51.12	32.43	62.07
ENSG00000089693	MLF2	209.66	297.62	262.69	270.15	317.5
ENSG00000089723	OTUB2	8.85	3.23	11.36	14.9	13.77
ENSG00000089737	DDX24	486.94	477.11	319.17	428.58	329.72
ENSG00000089775	ZBTB25	250.79	277.36	306.46	201.81	200.71
ENSG00000089818	NECAP1	410.98	410.76	504.12	457.8	498.39
ENSG00000089820	ARHGAP4	469.98	557.21	799.95	497.7	410.94
ENSG00000089847	ANKRD24	4.96	0	4.54	5.73	4.65
ENSG00000089876	DHX32	99.93	94.96	94.75	83.68	106.6
ENSG00000089902	RCOR1	258.66	406.25	349.36	584.06	663
ENSG00000089916	GPATCH2L	1091.1	1225.31	1210.88	1329.84	1357.94
ENSG00000090006	LTBP4	117.05	119.33	127.41	107.24	173.87
ENSG00000090013	BLVRB	53.7	96.91	80.31	73.74	45.15
ENSG00000090020	SLC9A1	125.24	156.96	102.57	208.06	265.7
ENSG00000090054	SPTLC1	410.29	407.78	355.16	482.41	538.62
ENSG00000090060	PAPOLA	1860.28	2009.54	1929.59	1829.39	2008.54
ENSG00000090061	CCNK	269.25	254.11	274.29	289.68	354.29
ENSG00000090097	PCBP4	21.68	36.5	35.74	17.96	16.28
ENSG00000090104	RGS1	479.85	286.19	262.58	568.77	999.71
ENSG00000090238	YPEL3	444.74	439.6	460.12	293.5	280.4
ENSG00000090263	MRPS33	83.68	42.88	86.17	48.42	50.92
ENSG00000090266	NDUFB2	103.65	91.19	82.48	96.42	137.04
ENSG00000090273	NUDC	164.91	203.92	190.64	228.36	188.25
ENSG00000090316	MAEA	410.06	613.7	581.9	595.5	536.04
ENSG00000090339	ICAM1	1543.24	1401.91	1367.96	2247.21	3157.21
ENSG00000090372	STRN4	170.34	288.68	283.18	291.58	352.35
ENSG00000090376	IRAK3	1011.62	1623.73	1154.48	2802.37	3190.98
ENSG00000090382	LYZ	2142.25	3062.49	2672.83	4247.43	4137.89
ENSG00000090432	MUL1	103.01	118.03	108.41	106.46	128.96
ENSG00000090447	TFAP4	45.83	54.8	64.3	41.17	38.48
ENSG00000090470	PDCD7	221.57	154.45	185.76	112.64	129.6
ENSG00000090487	SPG21	488.97	671.92	591.98	792.66	804.13
ENSG00000090520	DNAJB11	356.73	354.22	374.47	470.55	521.43
ENSG00000090530	P3H2	6.28	1.56	0.47	3.24	8.39
ENSG00000090539	CHRD	0	2.14	0.93	0	4.22
ENSG00000090554	FLT3LG	109.88	97.11	94.18	61.48	86.06
ENSG00000090565	RAB11FIP3	238.39	140.15	203.24	106.19	108.32
ENSG00000090581	GNPTG	222.02	261.96	319.53	286.91	367.94
ENSG00000090612	ZNF268	330.1	326.07	302.61	341.18	223.34
ENSG00000090615	GOLGA3	444.03	585.45	657.82	344.47	410.91
ENSG00000090621	PABPC4	626.95	643.02	635.92	630.58	552.36
ENSG00000090659	CD209	67.22	65.7	108.71	21.66	37.02
ENSG00000090661	CERS4	85.47	88.57	52.05	50.82	68.92
ENSG00000090674	MCOLN1	203.64	317.48	354.65	528.64	593.97
ENSG00000090686	USP48	406.07	457.14	481.99	402.99	398.19
ENSG00000090776	EFNB1	24.7	22.97	30.03	25.86	21.61
ENSG00000090857	PDPR	408.89	414.95	461.51	569.06	593.42
ENSG00000090861	AARS1	424.41	461.22	430.78	381.38	228.66
ENSG00000090863	GLG1	1566.95	1705.94	1587.98	1723.36	1504.91
ENSG00000090889	KIF4A	3.71	6.25	6.62	7.15	7.5
ENSG00000090905	TNRC6A	728.81	431.98	537.14	972.39	613.3
ENSG00000090924	PLEKHG2	155.6	253.13	196.33	301.8	394.9
ENSG00000090971	NAT14	9.66	7.4	6.84	10.46	3.44
ENSG00000090975	PITPNM2	9.86	5.38	27.76	10.71	10.9
ENSG00000090989	EXOC1	411.47	394.6	373.77	422.96	450.07
ENSG00000091009	RBM27	465.09	587.17	488.57	585.33	442.97
ENSG00000091039	OSBPL8	1633.79	1775.57	1721.55	2389.05	2899.4
ENSG00000091073	DTX2	143.25	160.3	161.31	231.02	343.26
ENSG00000091106	NLRC4	78.99	185.11	165.41	333.85	271.52
ENSG00000091127	PUS7	55.52	32.78	19.75	10.46	8.02
ENSG00000091128	LAMB4	42.05	48.06	41.21	42.15	48.94
ENSG00000091129	NRCAM	19.24	33.91	54.59	46.71	12.77
ENSG00000091136	LAMB1	57.46	68.84	25.92	55.48	58.03
ENSG00000091137	SLC26A4	4.65	7.31	9.61	2.03	6.35
ENSG00000091138	SLC26A3	2.25	0	1.26	1.28	0
ENSG00000091140	DLD	380.1	499.81	495.71	604.41	607.06
ENSG00000091157	WDR7	435.27	392.54	346.41	348.39	485.41
ENSG00000091164	TXNL1	278.79	315.14	320.32	388.59	353.97
ENSG00000091181	IL5RA	7.3	14.49	9.9	9.11	28.37
ENSG00000091262	ABCC6	22.84	9.73	9.92	12.41	26.84
ENSG00000091317	CMTM6	1907.71	1931.35	1963.39	3189.37	3432.96
ENSG00000091409	ITGA6	337.85	520.91	613.66	395.45	85.65
ENSG00000091428	RAPGEF4	2.88	3.68	0.18	0.97	0
ENSG00000091436	MAP3K20	332.47	501.36	459.42	830.8	1032.04
ENSG00000091483	FH	119.46	148.69	115.93	140.63	158.39
ENSG00000091490	SEL1L3	408.57	408.31	391.3	320.57	290.88
ENSG00000091513	TF	104.27	131.44	159.35	81.57	158.08
ENSG00000091527	CDV3	1244.1	1114.71	1053.53	1300.17	1060.51
ENSG00000091536	MYO15A	12.35	12.99	5.36	5.61	1.63
ENSG00000091542	ALKBH5	311.66	331.38	353.82	366.9	412.42
ENSG00000091592	NLRP1	1115.24	963.01	1137.89	938.2	859.56
ENSG00000091622	PITPNM3	0	3.36	4.45	8.26	2.52
ENSG00000091640	SPAG7	96.74	112.67	137.41	149.68	140.32
ENSG00000091651	ORC6	217.06	220.3	221.78	228.64	251.8
ENSG00000091732	ZC3HC1	51.87	50.15	43.39	51.15	55.88
ENSG00000091831	ESR1	24.81	26.25	22.26	45.87	13.56
ENSG00000091844	RGS17	67.64	50.57	63.15	64.97	48.43
ENSG00000091879	ANGPT2	61.4	46.26	56.43	36.64	51.45
ENSG00000091947	TMEM101	67.01	87.79	63.48	44.25	55.32
ENSG00000091972	CD200	52.25	63.87	64.57	36.73	36
ENSG00000091986	CCDC80	22.78	24.14	40.39	46.51	21.8
ENSG00000092010	PSME1	1206.51	669.29	667.77	734.33	763.13
ENSG00000092020	PPP2R3C	193.13	284.19	219.23	293.32	281.35
ENSG00000092036	HAUS4	53.72	55.48	77.9	74.09	64.48
ENSG00000092051	JPH4	4.78	4.14	1.77	13.79	2.98
ENSG00000092067	CEBPE	4.8	4.15	1.77	23.44	4.06
ENSG00000092068	SLC7A8	24.63	5.91	9.55	5.14	3.76
ENSG00000092094	OSGEP	125.81	162.06	198.59	107.31	136
ENSG00000092096	SLC22A17	12.57	15.77	19.12	11.01	2.09
ENSG00000092098	RNF31	379.72	261.99	272.64	192.15	259.68
ENSG00000092108	SCFD1	405.74	305.29	374.05	359.74	436.07
ENSG00000092140	G2E3	277.46	222.84	267.9	243.95	394.39
ENSG00000092148	HECTD1	1572.56	1268.43	1384.94	1478.42	1257.58
ENSG00000092199	HNRNPC	1356.37	1382.47	1350.1	1470.2	1396.26
ENSG00000092200	RPGRIP1	2.04	3.65	3.29	2.41	1.22
ENSG00000092201	SUPT16H	634.15	683.99	683.88	492.54	429.68
ENSG00000092203	TOX4	430.85	540.2	397.02	387.95	646.37
ENSG00000092208	GEMIN2	36.71	35.41	28.13	26.33	32.04
ENSG00000092295	TGM1	16.46	5.81	7.78	6.79	6.85
ENSG00000092330	TINF2	356.04	357.42	315.28	352.12	390.04
ENSG00000092421	SEMA6A	75.31	55.99	43.59	45.1	65.37
ENSG00000092439	TRPM7	857.66	707.55	655.45	716.21	632.39
ENSG00000092445	TYRO3	31.63	30.53	42.28	20.7	55.1
ENSG00000092470	WDR76	46.77	26.44	66.46	30.13	76.88
ENSG00000092529	CAPN3	51.92	37.18	52.23	69.1	25.49
ENSG00000092531	SNAP23	485.62	613.58	627.4	656.16	690.79
ENSG00000092621	PHGDH	30.04	50.91	40.66	30.67	20.31
ENSG00000092758	COL9A3	5.37	27.52	29.38	9.78	18.55
ENSG00000092820	EZR	1037.38	1190.61	1151.6	992.15	1071.65
ENSG00000092841	MYL6	1125.79	1593.13	1740.58	1734.99	2407.63
ENSG00000092847	AGO1	419.66	421.84	396.36	484.48	455.49
ENSG00000092853	CLSPN	44.09	27.19	41.42	49.42	42.95
ENSG00000092871	RFFL	490.36	494.47	543.05	502.69	632.18
ENSG00000092929	UNC13D	547.69	649.57	723.62	897.48	855.74
ENSG00000092931	MFSD11	160.14	129.86	160.49	188.07	197.85
ENSG00000092964	DPYSL2	262.74	364.7	395.94	516.59	550.74
ENSG00000092969	TGFB2	1.73	1.94	0	1.1	1.14
ENSG00000092978	GPATCH2	134.76	125.46	160.75	164.24	96.49
ENSG00000093000	NUP50	720	602.33	624.84	656.04	530.86
ENSG00000093009	CDC45	1.76	0	1.05	5.84	0
ENSG00000093010	COMT	128.45	164.95	208.61	143.62	181.14
ENSG00000093072	ADA2	549.16	417.3	405.51	341.35	225.35
ENSG00000093134	VNN3	7.82	37.75	25.24	46.46	47.6
ENSG00000093144	ECHDC1	260.14	255.57	237.79	267.5	226.99
ENSG00000093167	LRRFIP2	265.35	272.28	294.34	478.43	379.25
ENSG00000093183	SEC22C	323.46	313.67	307.65	402.86	350.57
ENSG00000093217	XYLB	1.81	10.62	6.86	10.86	3.88
ENSG00000094631	HDAC6	240.45	275.75	276.27	307.93	200.21
ENSG00000094661	OR1I1	13.02	14.62	25.53	18.37	22.42
ENSG00000094755	GABRP	29.49	32.95	33.66	50.48	45.22
ENSG00000094804	CDC6	7.6	2.79	2.49	9.71	10.92
ENSG00000094841	UPRT	55.52	102.15	73.78	64.64	76.8
ENSG00000094880	CDC23	135.9	143.32	130.43	166.21	117.52
ENSG00000094914	AAAS	106.35	70.85	124.8	93.31	67.23
ENSG00000094916	CBX5	660.52	688.19	638.42	571.99	465.46
ENSG00000094963	FMO2	3.59	2.91	0.18	0	0
ENSG00000094975	SUCO	364.35	398.31	426.18	458.11	508.99
ENSG00000095002	MSH2	200.57	163.91	163.69	143.35	88.39
ENSG00000095015	MAP3K1	1341.52	1514.53	1451.73	1396.61	1474.67
ENSG00000095059	DHPS	137.92	156.97	174.16	130.51	120.54
ENSG00000095066	HOOK2	54.14	79.24	81.9	55	78.64
ENSG00000095110	NXPE1	1.44	0.57	0	3.6	0
ENSG00000095139	ARCN1	620.53	694.79	649.2	945.07	875.46
ENSG00000095209	TMEM38B	84.95	52.43	83.19	101.6	99.11
ENSG00000095261	PSMD5	176.49	196.43	159.91	172.9	155.26
ENSG00000095303	PTGS1	153.67	156.68	189.38	318.31	362.42
ENSG00000095319	NUP188	539.62	470.5	508.2	516.88	375.2
ENSG00000095321	CRAT	52.68	56.03	54.57	74.24	54.89
ENSG00000095370	SH2D3C	222.06	153.79	204.38	125.46	100.68
ENSG00000095380	NANS	191.61	205.55	174.81	187.46	227.85
ENSG00000095383	TBC1D2	180.94	130.05	145.89	209.05	223.36
ENSG00000095397	WHRN	70.42	25.66	24.91	46.64	46.14
ENSG00000095464	PDE6C	3.71	4.15	1.89	4.13	0
ENSG00000095485	CWF19L1	134.27	173	170.14	231.64	173.8
ENSG00000095539	SEMA4G	10.75	24.95	8.88	10.19	8.23
ENSG00000095564	BTAF1	1392.69	1267.03	1166.53	1084.33	956.1
ENSG00000095574	IKZF5	253.72	217.48	219.53	217.91	184.08
ENSG00000095585	BLNK	98.5	104.44	66.66	48.69	23.04
ENSG00000095587	TLL2	6.82	7.14	4.44	6.45	9.63
ENSG00000095627	TDRD1	1.01	3.4	5.9	3.89	0
ENSG00000095637	SORBS1	9.82	32.95	5.49	6.08	4.09
ENSG00000095752	IL11	1.9	0	0.92	1.06	3.11
ENSG00000095787	WAC	1916.65	1834.55	1738.08	1798.76	2020.21
ENSG00000095794	CREM	270.2	239.28	278.41	444.11	556.53
ENSG00000095906	NUBP2	118.7	99.74	125.23	99.68	89.83
ENSG00000095917	TPSD1	0	1.31	0.55	5.67	0
ENSG00000095932	SMIM24	0	0	0.91	2.15	2.11
ENSG00000095951	HIVEP1	864.56	889.45	777.99	1086.54	1229.33
ENSG00000095970	TREM2	4.84	2.13	8.9	2.13	5.13
ENSG00000096006	CRISP3	5.56	2.08	0.96	47.93	5.3
ENSG00000096060	FKBP5	686.72	634.76	672.79	691.53	643.38
ENSG00000096063	SRPK1	188.23	199.24	229.04	285.7	159.36
ENSG00000096070	BRPF3	231.86	258.07	277.59	331.51	377.59
ENSG00000096080	MRPS18A	53.18	43.46	56.03	48.31	56.93
ENSG00000096092	TMEM14A	21.82	17.84	23.84	11.19	17.59
ENSG00000096093	EFHC1	154.2	148.64	100.99	73.69	48.79
ENSG00000096264	NCR2	0.83	1.08	0.94	1.11	1.08
ENSG00000096384	HSP90AB1	3525.72	3571.66	3357.36	3098.02	2650.28
ENSG00000096401	CDC5L	399.51	443.84	446.54	465.3	486.22
ENSG00000096433	ITPR3	459.96	300.31	379.17	322.58	218.43
ENSG00000096654	ZNF184	95.51	104.09	85.31	74.12	69.69
ENSG00000096696	DSP	18.29	9.76	13.43	5.09	0
ENSG00000096717	SIRT1	261.03	329.6	249.84	293.6	272.25
ENSG00000096746	HNRNPH3	688.33	805.69	856.15	808.11	858.52
ENSG00000096872	IFT74	51.39	73.88	58.59	64.72	30.59
ENSG00000096968	JAK2	772.58	454.87	271.02	259.29	305.82
ENSG00000096996	IL12RB1	241.19	87.18	92.81	71.84	98.16
ENSG00000097007	ABL1	232.76	241.5	289.41	319.66	267.75
ENSG00000097021	ACOT7	34.4	13.56	30.18	17.34	11.36
ENSG00000097033	SH3GLB1	603.73	705.41	604.72	793.39	831.52
ENSG00000097046	CDC7	63.79	68.18	52.7	40.87	29.02
ENSG00000097096	SYDE2	16.43	18.29	17.84	10.19	9.47
ENSG00000099139	PCSK5	43.49	86.74	117.6	175.62	201.84
ENSG00000099194	SCD	61.31	91.61	97.33	111.71	58.72
ENSG00000099203	TMED1	46.83	68.37	90.57	89.68	78.14
ENSG00000099204	ABLIM1	1756.09	1878.53	1784.88	1318.14	811.89
ENSG00000099219	ERMP1	296.98	172.97	215.28	214.17	257.3
ENSG00000099246	RAB18	406.72	452.51	421.37	541.37	438.71
ENSG00000099250	NRP1	690.89	534.42	543.1	2131.58	2827.52
ENSG00000099251	HSD17B7P2	18.95	29.22	22.46	30.05	12.51
ENSG00000099256	PRTFDC1	2.81	4.35	4.05	5.2	1.74
ENSG00000099260	PALMD	0.58	1.65	1.2	1.63	0
ENSG00000099282	TSPAN15	5.04	15.03	4.89	3.78	11.13
ENSG00000099284	MACROH2A2	7.5	12.53	18.57	9.37	14.8
ENSG00000099290	WASHC2A	387.46	412.74	399.3	356.67	276.83
ENSG00000099308	MAST3	410.74	302.94	399.14	409.54	465.36
ENSG00000099326	MZF1	167.95	189.2	194.09	162.98	153.69
ENSG00000099330	OCEL1	21.34	25.12	37.29	24.63	16.61
ENSG00000099331	MYO9B	1840.95	2508.78	2474.97	3374.43	3425.89
ENSG00000099337	KCNK6	206.22	277.05	357.11	322.61	415.61
ENSG00000099338	CATSPERG	28.52	15.37	27.27	16.18	18.38
ENSG00000099341	PSMD8	346.2	364.94	393.56	498.23	479.05
ENSG00000099364	FBXL19	54.1	50.81	61.22	84.76	85.47
ENSG00000099365	STX1B	5.63	3.13	5.56	4.21	1.05
ENSG00000099377	HSD3B7	73.86	21.84	30.84	44.38	61.03
ENSG00000099381	SETD1A	140.81	125.65	218.59	141.83	99.58
ENSG00000099385	BCL7C	65.54	66	67.33	63.1	73.78
ENSG00000099622	CIRBP	754.77	780.04	865.38	996.32	951.55
ENSG00000099624	ATP5F1D	84.47	119.68	141.69	105.17	92.48
ENSG00000099625	CBARP	5.67	1.03	2.19	6.38	0.98
ENSG00000099715	PCDH11Y	50.05	56.5	45.86	42.06	59.95
ENSG00000099725	PRKY	831.81	456.71	486.49	532.12	5.32
ENSG00000099769	IGFALS	2.03	1.08	0.89	0	4
ENSG00000099783	HNRNPM	878.73	1066.4	1230.09	1248.02	1590.03
ENSG00000099785	MARCHF2	84.25	91	125.01	119.41	169.16
ENSG00000099795	NDUFB7	34.33	30.57	59.75	46.67	63.87
ENSG00000099797	TECR	191.25	250.63	225.61	135.95	156.39
ENSG00000099800	TIMM13	38.2	33.13	44.81	48.6	23.41
ENSG00000099804	CDC34	72.05	99.16	110.93	173.21	116.3
ENSG00000099810	MTAP	194.27	187.94	266.08	150.93	94.68
ENSG00000099814	CEP170B	4.8	26.36	16.92	14.91	14.93
ENSG00000099817	POLR2E	253.88	320.66	353.7	338.13	288.52
ENSG00000099821	POLRMT	194.23	195.56	191.34	146.98	105.63
ENSG00000099822	HCN2	3.96	7.32	4.35	5.68	1.96
ENSG00000099840	IZUMO4	11.37	11.06	18.92	18.73	12.8
ENSG00000099849	RASSF7	0	62.86	63.1	0	20.65
ENSG00000099860	GADD45B	243.24	155.15	142.88	142.98	231.05
ENSG00000099864	PALM	0	0	2.15	0.86	4.46
ENSG00000099866	MADCAM1	1.01	1.08	0.89	0	1
ENSG00000099875	MKNK2	85.42	110.05	76.56	104.46	152.07
ENSG00000099889	ARVCF	5.4	13.18	21.31	14.09	12.37
ENSG00000099899	TRMT2A	174.44	198.95	190.61	171.14	128.76
ENSG00000099901	RANBP1	110.86	106.68	122.44	108.49	85.1
ENSG00000099904	ZDHHC8	142.17	111.08	164.09	99.68	114.9
ENSG00000099910	KLHL22	132.12	111.61	143.8	167.66	105.15
ENSG00000099917	MED15	998.09	956.92	983.79	982.47	1187.07
ENSG00000099937	SERPIND1	13.71	22.6	13.44	10.65	19.68
ENSG00000099940	SNAP29	209.87	259.9	279.39	235.46	371.8
ENSG00000099942	CRKL	541.39	490.34	461.92	592.34	522.68
ENSG00000099949	LZTR1	245.8	187.03	187.27	187.53	272.64
ENSG00000099953	MMP11	15.97	5.87	21.09	4.2	1.77
ENSG00000099954	CECR2	5.58	7.3	11.31	5.14	5.32
ENSG00000099956	SMARCB1	165.91	125.51	120.94	157.5	155.26
ENSG00000099957	P2RX6	0	0.86	0	1.78	1.48
ENSG00000099968	BCL2L13	279.86	286.19	278.95	282.27	207.1
ENSG00000099974	DDTL	7.54	14.65	15.81	0	0
ENSG00000099977	DDT	3.82	8.35	6.34	3.21	3.11
ENSG00000099985	OSM	145.1	96.69	108.44	660.12	1515.73
ENSG00000099991	CABIN1	360.01	466.99	478.85	384.2	436.03
ENSG00000099992	TBC1D10A	112.23	128.42	129.32	139.82	151.49
ENSG00000099994	SUSD2	5.04	1.91	3.33	6.04	2.47
ENSG00000099995	SF3A1	579.68	672.17	601.78	588.36	824.73
ENSG00000099998	GGT5	18.71	4.34	21.04	81.87	93.4
ENSG00000099999	RNF215	13.35	22.89	26.81	16.29	34.17
ENSG00000100003	SEC14L2	21.66	28.25	51.29	18.48	17.92
ENSG00000100012	SEC14L3	0	1.17	1.04	0.83	0
ENSG00000100014	SPECC1L	515.06	439.41	359.65	456.46	375.39
ENSG00000100023	PPIL2	335.95	280.56	300.64	251.08	260.59
ENSG00000100024	UPB1	71.09	21.78	25.17	49.62	79.93
ENSG00000100027	YPEL1	156.39	142.21	125.73	96.85	107.71
ENSG00000100028	SNRPD3	158.93	189.41	223.26	211.79	166.62
ENSG00000100029	PES1	143.52	237.49	122.91	174.95	88.55
ENSG00000100030	MAPK1	2084.26	2722.72	2248.63	3227.14	2959.02
ENSG00000100031	GGT1	47.44	43.57	30.97	110.95	106.78
ENSG00000100033	PRODH	36.99	11.34	14.69	11.12	14.14
ENSG00000100034	PPM1F	424.63	467.53	432.48	530.26	636.76
ENSG00000100036	SLC35E4	23.76	14.34	23	32.02	21.32
ENSG00000100038	TOP3B	192.27	203.73	202.76	206.46	188.39
ENSG00000100055	CYTH4	782.61	1078.59	1107.27	1210.52	1186.45
ENSG00000100056	ESS2	66.68	99.12	79.17	83.84	97.33
ENSG00000100058	CRYBB2P1	238.02	228.09	199.72	170.59	185.65
ENSG00000100060	MFNG	261.72	226.22	288.6	199.4	188.12
ENSG00000100068	LRP5L	30.35	46.91	25.71	10.71	10.11
ENSG00000100075	SLC25A1	149.05	151.56	114.71	124.55	133.27
ENSG00000100077	GRK3	280.39	581.29	595.17	525.14	673.52
ENSG00000100079	LGALS2	3.87	3.13	1.77	4.31	1.04
ENSG00000100083	GGA1	503.28	613.4	663.13	664.24	865.18
ENSG00000100084	HIRA	145.52	109.29	92.3	91.19	87.46
ENSG00000100092	SH3BP1	431.08	380.39	465.62	543.36	463.34
ENSG00000100097	LGALS1	311.9	445.56	490.91	555.09	831.88
ENSG00000100099	HPS4	244.47	190.17	234.31	234.28	225.85
ENSG00000100100	PIK3IP1	1556.73	1641.53	1743.97	1249.16	978.61
ENSG00000100104	SRRD	110.13	50.69	115.71	68.54	65.69
ENSG00000100105	PATZ1	204.94	172.3	172.56	142.14	144.25
ENSG00000100106	TRIOBP	230.36	247.56	322.16	337.51	434.7
ENSG00000100109	TFIP11	276.93	229.3	193.88	345.26	285.49
ENSG00000100116	GCAT	0	3.93	5.81	4.63	3.92
ENSG00000100121	GGTLC2	0	0	2.03	0.73	1.39
ENSG00000100124	ANKRD54	62.02	70.95	73.02	81.47	67.82
ENSG00000100129	EIF3L	1207.39	1245.5	1171.86	909.19	866.54
ENSG00000100138	SNU13	205.08	222.48	253.36	173.28	171.43
ENSG00000100139	MICALL1	280.23	152.65	258.22	275.51	337.09
ENSG00000100142	POLR2F	40.48	60	57.76	96.09	59.22
ENSG00000100146	SOX10	13.13	3.05	11.89	9.17	1.2
ENSG00000100147	CCDC134	6.59	18.75	23.75	11.68	17.86
ENSG00000100150	DEPDC5	217.31	242.65	222.91	194.86	214.27
ENSG00000100151	PICK1	37.86	40.53	50.24	39.54	32.54
ENSG00000100154	TTC28	75.79	26.51	10.62	124.12	8.36
ENSG00000100156	SLC16A8	1.92	2.04	0.85	1.13	0
ENSG00000100162	CENPM	0.88	5.6	4.95	3.01	5.86
ENSG00000100167	SEPTIN3	0	1.87	3.62	1.35	1.41
ENSG00000100181	TPTEP1	111.1	120.87	142.07	96.58	81.95
ENSG00000100196	KDELR3	6.04	11.07	5.93	6.52	9.11
ENSG00000100201	DDX17	4749.41	6224.85	5399.66	4489.22	3910.12
ENSG00000100206	DMC1	15.02	18.45	8.44	13.63	11.63
ENSG00000100207	TCF20	730.4	799.77	557.26	577.61	607.83
ENSG00000100209	HSCB	20.22	40.56	34.28	23.51	12.18
ENSG00000100211	CBY1	25.56	25.03	29.51	14.22	13.87
ENSG00000100216	TOMM22	118.09	92.91	118.74	119.17	85.79
ENSG00000100219	XBP1	704.98	667.23	671.61	908.08	1018.85
ENSG00000100220	RTCB	288.95	239.59	277.61	278.46	266.46
ENSG00000100221	JOSD1	405.7	439.81	397.53	427.83	543.01
ENSG00000100225	FBXO7	664.35	655.99	540	549.05	646.15
ENSG00000100226	GTPBP1	431.88	281.94	330.83	322.78	429.19
ENSG00000100227	POLDIP3	412.38	427.27	415.29	472.01	480.22
ENSG00000100228	RAB36	21.54	29.24	17.63	19.84	17.94
ENSG00000100234	TIMP3	30.78	11.48	9.42	9.26	16.96
ENSG00000100239	PPP6R2	324.94	284.73	457.52	435.29	396.1
ENSG00000100241	SBF1	835.54	891.95	962.26	631.43	772.68
ENSG00000100242	SUN2	2381.33	2206.43	2613.57	2064.57	2361.91
ENSG00000100243	CYB5R3	404.36	525.58	514.71	577.23	724.94
ENSG00000100246	DNAL4	32.64	26.19	25.05	28.84	37.13
ENSG00000100253	MIOX	14.18	10.4	8.19	7.53	14.55
ENSG00000100258	LMF2	355.47	343	348.21	356.8	308.85
ENSG00000100263	RHBDD3	29.96	37.1	54.11	35.85	51.71
ENSG00000100266	PACSIN2	317.77	346.06	313.83	451.95	556.12
ENSG00000100271	TTLL1	13.5	9.3	16.76	9.16	8.47
ENSG00000100276	RASL10A	4.93	6.42	8.2	15.91	4.36
ENSG00000100280	AP1B1	598.92	615.3	563.5	690.33	624.11
[truncated: 16,766 more rows]
